# Supplementary material for: Ethyl 4-[(3,5-di-tert-butyl-2-hy­droxy­benz­yl)amino]­benzoate
Source: Acta Crystallogr Sect E Struct Rep Online. 2010 Oct 23;66(Pt 11):o2916. doi: 10.1107/S1600536810040742 (PMC3009098; doi:10.1107/S1600536810040742)
Supplement: Supplementary file 2 [file e-66-o2916-Isup2.hkl]

# 
# h,k,l, Fc-squared, Fo-squared, sigma(Fo-squared) and status flag 
# 
data_I
_shelx_title '  P21/c' 
_shelx_refln_list_code          4 
_shelx_F_calc_maximum      206.83 
_exptl_crystal_F_000       832.00 
_reflns_d_resolution_high  0.8409 
 
loop_ 
 _symmetry_equiv_pos_as_xyz 
 'x, y, z' 
 '-x, y+1/2, -z+1/2' 
 '-x, -y, -z' 
 'x, -y-1/2, z-1/2' 
 
_cell_length_a    17.7883 
_cell_length_b     8.9872 
_cell_length_c    14.2353 
_cell_angle_alpha  90.000 
_cell_angle_beta  101.414 
_cell_angle_gamma  90.000 
 
_shelx_F_squared_multiplier     1.000 
 
loop_ 
 _refln_index_h 
 _refln_index_k 
 _refln_index_l 
 _refln_F_squared_calc 
 _refln_F_squared_meas 
 _refln_F_squared_sigma 
 _refln_observed_status 
   2   0   0      324.43      314.75     11.01 o 
   3   0   0     9293.43     8425.88    147.32 o 
   4   0   0       14.31       11.60      9.36 o 
   5   0   0       72.63       58.95     14.97 o 
   6   0   0      152.46      173.14     16.84 o 
   7   0   0      616.69      668.54     39.55 o 
   8   0   0       24.00       23.80     12.51 o 
   9   0   0       16.71       38.73     13.59 o 
  10   0   0     1458.04     1532.83     46.49 o 
  11   0   0      526.60      572.04     36.61 o 
  12   0   0      107.38      107.21     29.89 o 
  13   0   0      549.77      558.28     86.91 o 
  14   0   0       16.04       17.60     18.66 o 
  15   0   0      952.34      942.61     57.95 o 
  16   0   0      429.63      446.86     46.03 o 
  17   0   0      355.63      361.88     44.91 o 
  18   0   0      162.09      171.16     74.81 o 
  19   0   0      235.05      278.75     46.03 o 
  20   0   0       12.27        2.92     52.76 o 
   1   1   0      200.65      201.98      7.02 o 
   2   1   0      163.32      164.59      8.73 o 
   3   1   0    17939.87    18138.68    251.75 o 
   4   1   0      887.40      824.34     19.39 o 
   5   1   0       93.64       78.19      8.10 o 
   6   1   0     1457.47     1376.68     29.24 o 
   7   1   0     4801.43     4759.04     76.28 o 
   8   1   0     7304.41     6981.77    106.59 o 
   9   1   0     1189.71     1225.79     27.78 o 
  10   1   0      500.71      559.09     21.24 o 
  11   1   0        4.85        2.34      9.76 o 
  12   1   0      442.46      410.52     22.10 o 
  13   1   0       11.86       12.59     12.14 o 
  14   1   0     1461.43     1534.46     52.39 o 
  15   1   0      314.64      338.16     25.70 o 
  16   1   0      189.97      176.43     24.24 o 
  17   1   0        0.05        2.77     17.47 o 
  18   1   0        6.77        7.28     19.57 o 
  19   1   0       34.98       35.29     26.89 o 
  20   1   0      219.14      276.16     43.38 o 
   0   2   0     6261.97     7360.49    133.04 o 
   1   2   0       24.70       29.49      7.74 o 
   2   2   0     1464.61     1509.34     28.89 o 
   3   2   0     2564.18     2441.56     44.67 o 
   4   2   0       33.19       19.00      6.03 o 
   5   2   0     1270.93     1224.37     24.00 o 
   6   2   0      243.55      211.93     12.90 o 
   7   2   0      650.32      638.49     20.06 o 
   8   2   0      232.21      268.46     14.47 o 
   9   2   0      196.63      203.69     16.06 o 
  10   2   0      601.52      638.69     21.87 o 
  11   2   0      423.09      368.11     19.36 o 
  12   2   0      833.61      835.34     32.11 o 
  13   2   0      916.56      957.25     32.56 o 
  14   2   0     2790.88     2786.33     61.43 o 
  15   2   0       49.12       54.23     19.53 o 
  16   2   0      326.63      357.86     27.71 o 
  17   2   0       49.72       40.38     19.61 o 
  18   2   0        3.80       -2.16     27.98 o 
  19   2   0      106.81      130.65     32.07 o 
  20   2   0        8.58        1.28     26.73 o 
   1   3   0     1109.88     1178.12     24.51 o 
   2   3   0        0.17        9.16      7.32 o 
   3   3   0     2188.80     2233.93     37.23 o 
   4   3   0     4721.29     4615.50     66.04 o 
   5   3   0      195.41      202.23     13.00 o 
   6   3   0      957.86      944.12     26.31 o 
   7   3   0     1912.22     1883.41     35.48 o 
   8   3   0      298.55      316.18     16.27 o 
   9   3   0        3.89        0.66      9.11 o 
  10   3   0      634.73      652.45     23.06 o 
  11   3   0      333.28      326.54     19.20 o 
  12   3   0     1562.96     1516.49     41.53 o 
  13   3   0      276.12      299.67     23.62 o 
  14   3   0      127.43      102.90     23.95 o 
  15   3   0      563.26      674.08     34.47 o 
  16   3   0      504.90      523.78     32.19 o 
  17   3   0      102.33      134.14     30.08 o 
  18   3   0       42.43       95.32     29.58 o 
  19   3   0       16.24       17.05     25.13 o 
   0   4   0      636.43      748.09     29.68 o 
   1   4   0      171.71      201.53     15.89 o 
   2   4   0        2.20        3.09      9.07 o 
   3   4   0     4272.90     4537.97     67.70 o 
   4   4   0     1521.50     1555.21     31.99 o 
   5   4   0      218.26      255.13     15.01 o 
   6   4   0      573.13      564.60     21.70 o 
   7   4   0       20.99       25.32      9.32 o 
   8   4   0        0.24       38.63     10.55 o 
   9   4   0       22.35       38.12     10.86 o 
  10   4   0       15.38       20.06     10.76 o 
  11   4   0       44.90       54.07     11.53 o 
  12   4   0       69.12       54.53     24.56 o 
  13   4   0     1279.22     1256.36     40.30 o 
  14   4   0      305.74      327.62     25.10 o 
  15   4   0       70.71      115.24     24.00 o 
  16   4   0      114.15      121.35     25.58 o 
  17   4   0        2.48       12.54     22.45 o 
  18   4   0       17.19       30.18     26.48 o 
  19   4   0       37.57       44.57     29.48 o 
   1   5   0      913.01      927.90     25.47 o 
   2   5   0       73.00       38.43     10.20 o 
   3   5   0      183.42      206.65     19.04 o 
   4   5   0      697.75      704.65     23.14 o 
   5   5   0       55.62       23.56     10.26 o 
   6   5   0      354.56      430.92     20.78 o 
   7   5   0      107.37      118.50     13.70 o 
   8   5   0       40.83       41.29      9.35 o 
   9   5   0       34.05       27.34     11.70 o 
  10   5   0      328.22      354.97     22.37 o 
  11   5   0     1476.03     1482.43     39.63 o 
  12   5   0      452.47      470.18     28.64 o 
  13   5   0      175.49      165.98     29.44 o 
  14   5   0        3.40        3.68     14.18 o 
  15   5   0       49.32       34.90     20.52 o 
  16   5   0        0.52      -27.55     18.37 o 
  17   5   0        6.68       17.59     23.08 o 
  18   5   0      131.39      193.32     31.13 o 
   0   6   0        4.68        6.91     13.96 o 
   1   6   0      513.47      496.01     23.26 o 
   2   6   0      163.90      191.13     21.14 o 
   3   6   0      767.81      786.00     26.99 o 
   4   6   0       15.76       -3.36     12.27 o 
   5   6   0      231.86      228.10     17.77 o 
   6   6   0       62.01       76.43     13.91 o 
   7   6   0      137.49      180.70     17.07 o 
   8   6   0       23.60       25.94     16.83 o 
   9   6   0      374.14      366.10     23.57 o 
  10   6   0      323.45      267.28     20.42 o 
  11   6   0      302.92      291.08     24.07 o 
  12   6   0       19.20       15.24     18.13 o 
  13   6   0       59.86       60.18     41.23 o 
  14   6   0        0.56        9.37     20.40 o 
  15   6   0       32.81       34.61     29.16 o 
  16   6   0       32.16       49.82     20.84 o 
  17   6   0       30.70       36.37     22.17 o 
   1   7   0      377.14      380.27     22.79 o 
   2   7   0     1577.87     1649.92     40.21 o 
   3   7   0      905.30      905.77     30.24 o 
   4   7   0      379.69      372.40     22.90 o 
   5   7   0        1.00      -12.49     11.54 o 
   6   7   0       74.42       78.20     17.20 o 
   7   7   0       46.22       63.73     14.99 o 
   8   7   0      117.81      115.19     16.80 o 
   9   7   0        0.16       -1.55     12.27 o 
  10   7   0       84.63       85.88     17.93 o 
  11   7   0       76.42      106.97     21.26 o 
  12   7   0      213.17      161.83     26.71 o 
  13   7   0      111.46       95.87     38.26 o 
  14   7   0      125.12      113.49     32.07 o 
  15   7   0        6.46       26.11     34.05 o 
   0   8   0        0.24       -2.99     17.60 o 
   1   8   0       15.83      -17.63     11.78 o 
   2   8   0      230.80      270.11     21.49 o 
   3   8   0      347.76      333.71     33.90 o 
   4   8   0      396.28      422.56     25.87 o 
   5   8   0      537.62      576.51     29.48 o 
   6   8   0      800.14      766.52     32.83 o 
   7   8   0     1018.76     1035.27     42.03 o 
   8   8   0        1.64       -1.72     15.67 o 
   9   8   0      187.30      189.99     23.14 o 
  10   8   0        6.88       -8.59     24.03 o 
  11   8   0      137.51      139.33     33.54 o 
  12   8   0       14.00       57.34     35.71 o 
  13   8   0        4.92       -4.49     25.49 o 
   1   9   0        7.51       24.75     14.58 o 
   2   9   0      323.52      289.42     23.69 o 
   3   9   0      103.20       86.44     19.79 o 
   4   9   0      104.62       72.87     20.09 o 
   5   9   0        1.82        8.09     16.44 o 
   6   9   0        3.48       10.25     17.28 o 
   7   9   0      280.67      209.61     24.72 o 
   8   9   0      216.71      222.44     49.43 o 
   9   9   0        0.86      -29.55     46.39 o 
  10   9   0        7.11      -15.65     25.26 o 
  11   9   0       93.58       65.59     42.26 o 
   0  10   0       37.55       30.24     28.73 o 
   1  10   0        9.33       10.30     20.07 o 
   2  10   0      254.03      263.74     31.96 o 
   3  10   0      146.05      156.70     26.65 o 
   4  10   0        0.00        5.84     18.14 o 
   5  10   0       16.57      -12.62     25.23 o 
   6  10   0        1.09      -15.80     21.17 o 
   7  10   0       43.60       39.32     33.68 o 
 -20   1   1        1.77       12.27     78.95 o 
 -19   1   1       12.72       43.35     27.23 o 
 -18   1   1      150.99      174.30     36.08 o 
 -17   1   1        3.85       -6.85     16.48 o 
 -16   1   1       20.31       28.52     15.62 o 
 -15   1   1      484.62      543.88     30.83 o 
 -14   1   1        0.49       15.21     12.87 o 
 -13   1   1      105.68      127.24     16.18 o 
 -12   1   1      451.79      507.41     23.70 o 
 -11   1   1     1373.84     1349.50     31.91 o 
 -10   1   1     1078.58     1040.83     26.61 o 
  -9   1   1      437.70      442.98     18.23 o 
  -8   1   1        2.22       24.77      9.37 o 
  -7   1   1      165.77      181.55     14.35 o 
  -6   1   1      378.26      346.73     13.37 o 
  -5   1   1      402.61      360.39     12.64 o 
  -4   1   1       20.31       45.97      6.52 o 
  -3   1   1        0.06       -1.22      6.82 o 
  -2   1   1     4041.24     3904.50     66.44 o 
  -1   1   1     2104.31     1964.67     33.02 o 
   0   1   1     1485.79     1251.54     18.90 o 
   1   1   1    23059.60    26255.39    340.60 o 
   2   1   1     7167.63     6707.73     84.37 o 
   3   1   1       74.03       15.44     40.59 o 
   4   1   1      628.03      539.82     13.74 o 
   5   1   1        3.68       -2.18      4.93 o 
   6   1   1        0.14        0.91      6.29 o 
   7   1   1     1513.36     1380.49     27.13 o 
   8   1   1      425.26      420.40     16.77 o 
   9   1   1        0.31        3.02      8.46 o 
  10   1   1        0.35       -1.36     10.40 o 
  11   1   1       99.56      116.08     13.54 o 
  12   1   1       28.28       16.89     11.83 o 
  13   1   1      369.42      380.77     24.91 o 
  14   1   1        1.65       -5.63     13.62 o 
  15   1   1     1032.85     1080.15     44.40 o 
  16   1   1       72.57       48.70     19.81 o 
  17   1   1      852.34      917.26     47.93 o 
  18   1   1       14.49       37.47     20.18 o 
  19   1   1       15.68       22.07     36.51 o 
  20   1   1       48.42        1.56     25.66 o 
 -20   2   1        0.83       29.57     41.71 o 
 -19   2   1       22.31       34.10     27.06 o 
 -18   2   1      203.32      214.39     35.82 o 
 -17   2   1      514.92      580.72     40.50 o 
 -16   2   1      168.40      134.54     19.87 o 
 -15   2   1      873.82      903.62     35.58 o 
 -14   2   1     1414.61     1451.17     37.84 o 
 -13   2   1       13.72        2.65     11.95 o 
 -12   2   1       61.76       69.57     13.01 o 
 -11   2   1       85.24       83.39     13.09 o 
 -10   2   1       64.42       74.87     17.20 o 
  -9   2   1      540.93      603.84     20.03 o 
  -8   2   1      176.90      166.84     12.08 o 
  -7   2   1      546.54      601.81     17.68 o 
  -6   2   1        0.56        7.08      6.55 o 
  -5   2   1      230.91      251.45     18.45 o 
  -4   2   1      233.11      185.17     14.90 o 
  -3   2   1     1133.18     1037.88     20.42 o 
  -2   2   1     2938.45     2705.59     42.99 o 
  -1   2   1     2515.37     2428.67     39.42 o 
   0   2   1     1366.71     1293.01     35.49 o 
   1   2   1     9876.41    10099.14    126.72 o 
   2   2   1     2228.66     2138.60     36.59 o 
   3   2   1     1349.31     1215.83     48.23 o 
   4   2   1     3410.06     3150.37     46.75 o 
   5   2   1      238.84      264.53     12.95 o 
   6   2   1      429.10      347.86     21.20 o 
   7   2   1      992.21      948.51     22.31 o 
   8   2   1       33.11       12.90      8.33 o 
   9   2   1       30.72       28.82      8.86 o 
  10   2   1       20.27       15.91      9.62 o 
  11   2   1       10.37       19.76     11.09 o 
  12   2   1      101.31      120.02     39.76 o 
  13   2   1      651.33      650.03     36.44 o 
  14   2   1      937.21      868.26     35.24 o 
  15   2   1      124.90      133.21     19.20 o 
  16   2   1        6.36       -8.68     16.00 o 
  17   2   1       52.47       76.28     21.25 o 
  18   2   1       83.16       66.66     22.99 o 
  19   2   1       97.61      142.16     33.48 o 
  20   2   1       19.38       53.58     28.31 o 
 -20   3   1        0.06        8.28     27.39 o 
 -19   3   1       47.31       67.11     30.56 o 
 -18   3   1      189.12      182.69     34.31 o 
 -17   3   1      202.52      239.19     43.00 o 
 -16   3   1      219.35      244.56     29.05 o 
 -15   3   1       31.23       18.66     19.60 o 
 -14   3   1      696.00      727.72     33.43 o 
 -13   3   1      606.84      549.92     30.52 o 
 -12   3   1      116.74      120.50     16.06 o 
 -11   3   1        0.34       13.43     14.51 o 
 -10   3   1      153.16      142.32     13.10 o 
  -9   3   1      490.05      485.58     19.12 o 
  -8   3   1      970.66      992.00     26.73 o 
  -7   3   1     1213.76     1183.39     28.75 o 
  -6   3   1       59.68       38.00      8.27 o 
  -5   3   1     1735.57     1646.80     40.33 o 
  -4   3   1      420.32      628.15     38.90 o 
  -3   3   1      118.47      130.35     13.88 o 
  -2   3   1      658.37      675.77     18.32 o 
  -1   3   1     2330.18     2424.30     39.23 o 
   0   3   1        9.55       20.01      7.82 o 
   1   3   1      664.44      691.52     18.49 o 
   2   3   1      795.95      777.45     20.98 o 
   3   3   1     1036.97      948.90     22.48 o 
   4   3   1     1644.02     1701.85     33.96 o 
   5   3   1       63.62       84.24      9.98 o 
   6   3   1      881.15      896.66     23.04 o 
   7   3   1        6.44       17.36      8.37 o 
   8   3   1        3.23       -8.71      7.62 o 
   9   3   1       83.94       61.88     10.65 o 
  10   3   1       49.05       27.74     10.40 o 
  11   3   1        0.02       11.67     11.12 o 
  12   3   1      402.91      407.57     25.62 o 
  13   3   1      247.35      243.34     22.41 o 
  14   3   1       54.21       64.92     18.65 o 
  15   3   1      155.46      180.56     27.20 o 
  16   3   1      487.06      569.18     45.72 o 
  17   3   1      109.85      101.05     23.10 o 
  18   3   1       60.01       57.51     29.13 o 
  19   3   1        0.77       -0.06     30.33 o 
 -19   4   1      111.14       54.64     30.54 o 
 -18   4   1       33.21       50.10     28.21 o 
 -17   4   1        1.54      -17.34     23.17 o 
 -16   4   1       42.03       44.28     28.31 o 
 -15   4   1      109.23      126.54     25.64 o 
 -14   4   1       24.06       51.72     20.65 o 
 -13   4   1      459.43      463.63     27.61 o 
 -12   4   1       56.46       80.29     14.59 o 
 -11   4   1     1117.82     1002.12     35.36 o 
 -10   4   1       43.06       30.52      9.32 o 
  -9   4   1       87.60       90.76     12.16 o 
  -8   4   1        0.21        1.76      8.34 o 
  -7   4   1        7.37        5.98      8.34 o 
  -6   4   1      294.42      333.67     21.08 o 
  -5   4   1      175.96      148.99     12.08 o 
  -4   4   1      396.97      423.18     17.55 o 
  -3   4   1     1374.77     1461.51     30.50 o 
  -2   4   1       37.64       18.40      8.30 o 
  -1   4   1      856.88      994.06     27.54 o 
   0   4   1     1550.98     1709.77     33.15 o 
   1   4   1       67.91       96.10     10.80 o 
   2   4   1     3690.43     3895.02     59.74 o 
   3   4   1      192.47      242.62     14.64 o 
   4   4   1     4033.17     4127.25     63.44 o 
   5   4   1     4041.58     4294.65     73.62 o 
   6   4   1        7.16       -5.04      8.55 o 
   7   4   1      131.72      141.06     13.10 o 
   8   4   1        2.24        5.28      9.39 o 
   9   4   1      242.24      239.85     18.27 o 
  10   4   1      241.78      297.21     19.33 o 
  11   4   1      120.70      124.32     17.54 o 
  12   4   1       66.24       77.61     16.88 o 
  13   4   1      458.05      458.61     32.30 o 
  14   4   1       12.19       -2.16     21.82 o 
  15   4   1      103.43      101.56     21.48 o 
  16   4   1       25.14       59.20     29.15 o 
  17   4   1       77.56      149.84     33.82 o 
  18   4   1      101.92      110.79     31.32 o 
 -18   5   1       33.23       58.31     23.66 o 
 -17   5   1        0.62       26.52     38.15 o 
 -16   5   1       13.74       33.05     22.23 o 
 -15   5   1      154.93      173.01     26.67 o 
 -14   5   1        1.51       20.81     19.22 o 
 -13   5   1      748.86      787.77     69.29 o 
 -12   5   1      371.87      348.54     26.19 o 
 -11   5   1      494.66      501.74     24.58 o 
 -10   5   1        0.06       -8.86     10.92 o 
  -9   5   1       84.47       66.30     16.75 o 
  -8   5   1      207.76      220.32     17.62 o 
  -7   5   1      107.65      119.13     13.57 o 
  -6   5   1       41.33       51.49     10.83 o 
  -5   5   1      219.08      208.36     15.51 o 
  -4   5   1     2315.87     2331.23     43.73 o 
  -3   5   1      246.00      310.90     20.61 o 
  -2   5   1      125.22      140.39     13.10 o 
  -1   5   1      175.48      197.96     16.44 o 
   0   5   1     1272.60     1464.67     32.46 o 
   1   5   1      130.94      128.40     13.13 o 
   2   5   1      116.65      121.70     12.86 o 
   3   5   1      333.02      334.35     18.30 o 
   4   5   1       17.34       20.10      9.98 o 
   5   5   1      130.67      116.74     13.26 o 
   6   5   1       62.59       59.42     11.86 o 
   7   5   1       30.17       24.67      9.81 o 
   8   5   1      137.31      146.70     15.65 o 
   9   5   1      474.27      481.81     23.77 o 
  10   5   1     1343.63     1306.20     34.78 o 
  11   5   1     2016.42     1945.08     49.94 o 
  12   5   1     1233.45     1231.74     42.98 o 
  13   5   1       50.25       35.85     16.84 o 
  14   5   1      131.55      124.03     21.40 o 
  15   5   1        4.08        9.45     18.80 o 
  16   5   1       19.41       15.82     16.34 o 
  17   5   1        0.12       25.19     21.89 o 
  18   5   1        1.92       32.37     27.15 o 
 -17   6   1       59.04       47.33     58.53 o 
 -16   6   1      113.86      108.50     34.89 o 
 -15   6   1        4.07      -11.15     32.54 o 
 -14   6   1       92.55       82.89     23.71 o 
 -13   6   1      187.21      137.03     25.16 o 
 -12   6   1       86.09       54.05     34.57 o 
 -11   6   1        5.11      -17.74     11.83 o 
 -10   6   1        2.05        3.92     11.26 o 
  -9   6   1      326.88      297.51     22.70 o 
  -8   6   1      111.18      124.28     15.84 o 
  -7   6   1      665.38      686.68     26.18 o 
  -6   6   1       46.26       29.91     13.22 o 
  -5   6   1      676.23      701.94     29.44 o 
  -4   6   1       45.57       63.50     15.12 o 
  -3   6   1       22.34       30.69     11.19 o 
  -2   6   1        5.51       19.78     10.25 o 
  -1   6   1      655.46      702.96     25.18 o 
   0   6   1       52.67       50.40     13.60 o 
   1   6   1      798.86      845.61     30.66 o 
   2   6   1       13.90        7.73     11.58 o 
   3   6   1     1223.31     1219.91     32.40 o 
   4   6   1      595.55      670.24     28.31 o 
   5   6   1      359.60      361.59     21.55 o 
   6   6   1        3.28        0.82     11.81 o 
   7   6   1      122.84       97.89     15.18 o 
   8   6   1       78.91       62.73     11.36 o 
   9   6   1       38.33       37.22     13.87 o 
  10   6   1       46.00       35.51     15.23 o 
  11   6   1        1.35      -12.20     13.17 o 
  12   6   1      134.27      156.47     23.59 o 
  13   6   1       71.41       66.94     22.05 o 
  14   6   1        1.92       38.34     30.48 o 
  15   6   1       17.37       -7.90     17.60 o 
  16   6   1      115.20      153.69     38.00 o 
 -15   7   1        8.11       26.93     43.61 o 
 -14   7   1      123.26       26.92     54.93 o 
 -13   7   1        6.97        6.49     41.02 o 
 -12   7   1       33.36       33.73     20.15 o 
 -11   7   1        1.18       -3.82     30.84 o 
 -10   7   1        0.02      -14.58     17.28 o 
  -9   7   1        6.38        9.68     12.99 o 
  -8   7   1       48.91       41.81     14.33 o 
  -7   7   1      272.73      323.36     21.95 o 
  -6   7   1        1.62      -15.14     13.15 o 
  -5   7   1     1369.58     1300.26     36.19 o 
  -4   7   1     1174.58     1170.91     33.84 o 
  -3   7   1     1371.69     1323.13     48.48 o 
  -2   7   1     1482.53     1501.63     38.33 o 
  -1   7   1       12.51      -11.33     11.24 o 
   0   7   1       86.06       83.74     14.95 o 
   1   7   1      470.83      483.84     25.07 o 
   2   7   1       79.15       98.62     15.77 o 
   3   7   1       64.15       75.94     14.80 o 
   4   7   1      190.05      230.70     20.73 o 
   5   7   1       32.77       39.83     15.96 o 
   6   7   1      404.93      401.69     24.41 o 
   7   7   1      121.28      136.22     17.14 o 
   8   7   1      638.17      600.72     28.89 o 
   9   7   1      233.90      208.70     22.50 o 
  10   7   1      134.43      144.86     23.71 o 
  11   7   1        2.56       36.80     16.61 o 
  12   7   1        3.38        2.76     18.33 o 
  13   7   1        0.58      -20.62     19.28 o 
  14   7   1        6.38       13.77     19.10 o 
  15   7   1       44.61       73.81     25.86 o 
 -13   8   1        0.18       70.36     29.61 o 
 -12   8   1       13.65       14.73     27.45 o 
 -11   8   1       17.82       12.27     25.89 o 
 -10   8   1      287.93      282.90     31.04 o 
  -9   8   1      157.07      160.44     26.05 o 
  -8   8   1       96.65      116.42     19.70 o 
  -7   8   1       23.81       33.84     16.20 o 
  -6   8   1       45.25       50.04     17.50 o 
  -5   8   1      250.53      251.04     23.80 o 
  -4   8   1      109.04       82.94     19.67 o 
  -3   8   1       45.92       47.42     14.08 o 
  -2   8   1      337.10      319.47     22.47 o 
  -1   8   1       52.92       25.79     13.46 o 
   0   8   1       37.59       31.76     15.16 o 
   1   8   1      235.13      227.23     20.22 o 
   2   8   1       63.13       82.73     15.98 o 
   3   8   1      131.47      104.79     16.58 o 
   4   8   1       13.18       27.07     13.36 o 
   5   8   1      190.48      137.03     18.38 o 
   6   8   1      308.39      315.79     23.31 o 
   7   8   1      209.14      218.67     23.81 o 
   8   8   1       30.44       42.37     15.13 o 
   9   8   1      596.97      533.87     34.08 o 
  10   8   1        0.83       30.39     17.61 o 
  11   8   1       20.82       30.91     30.55 o 
  12   8   1        3.96      -29.50     26.08 o 
  13   8   1        0.03       44.45     28.76 o 
 -11   9   1        9.41        0.54     25.73 o 
 -10   9   1      154.05      179.86     37.80 o 
  -9   9   1       21.50       -0.01     20.97 o 
  -8   9   1      126.60      151.41     28.13 o 
  -7   9   1        5.30      -12.31     20.53 o 
  -6   9   1      166.02      188.42     26.38 o 
  -5   9   1        0.06       21.58     16.97 o 
  -4   9   1        4.83       -9.68     16.26 o 
  -3   9   1        4.80      -22.00     14.67 o 
  -2   9   1      242.45      283.79     25.70 o 
  -1   9   1       33.43       36.92     16.60 o 
   0   9   1       23.13        9.63     15.24 o 
   1   9   1       18.59        8.46     14.01 o 
   2   9   1        6.98        5.87     14.09 o 
   3   9   1       45.04       37.34     18.17 o 
   4   9   1        3.74        4.57     14.49 o 
   5   9   1        0.44      -17.34     15.42 o 
   6   9   1       19.25       46.23     16.57 o 
   7   9   1        3.75      -10.53     17.07 o 
   8   9   1       58.21       61.17     22.57 o 
   9   9   1        0.08       33.51     28.19 o 
  10   9   1        0.01        8.79     28.37 o 
  -7  10   1        1.62      -11.92     26.78 o 
  -6  10   1       28.73        3.79     38.27 o 
  -5  10   1        0.04       -5.02     18.86 o 
  -4  10   1       49.93       37.26     27.41 o 
  -3  10   1       31.93       36.85     19.70 o 
  -2  10   1      263.33      317.87     29.31 o 
  -1  10   1      165.52      170.41     23.74 o 
   0  10   1       48.07       49.92     21.30 o 
   1  10   1       13.48       -0.91     19.66 o 
   2  10   1       19.46       10.62     37.02 o 
   3  10   1       20.65       50.56     21.64 o 
   4  10   1       37.37       45.66     21.40 o 
   5  10   1       23.64       75.49     22.82 o 
   6  10   1      138.38      156.05     32.27 o 
 -21   0   2       24.68      155.80     66.15 o 
 -20   0   2       26.57       77.65     59.49 o 
 -19   0   2       69.03       25.00     52.58 o 
 -18   0   2       20.46        7.88     52.83 o 
 -17   0   2      240.42      221.19     37.28 o 
 -16   0   2      123.68      119.88     26.03 o 
 -15   0   2        9.80       46.51     20.77 o 
 -14   0   2      904.20      933.12     64.04 o 
 -13   0   2        5.10       31.27     16.69 o 
 -12   0   2      476.02      486.09     32.84 o 
 -11   0   2       58.70       54.49     16.85 o 
 -10   0   2      749.38      798.63     33.89 o 
  -9   0   2       73.28       84.69     17.96 o 
  -8   0   2     4298.86     4335.80     89.84 o 
  -7   0   2     3305.60     3028.29     65.77 o 
  -6   0   2     2182.03     2074.31     48.25 o 
  -5   0   2      126.68      135.30     15.92 o 
  -4   0   2     3646.72     3240.38     74.81 o 
  -3   0   2      610.59      469.38     25.97 o 
  -2   0   2     2601.31     2197.40     42.96 o 
  -1   0   2     7232.06     6360.13    178.24 o 
   0   0   2     1526.29     1506.72    100.62 o 
   1   0   2     1731.18     1377.64    118.54 o 
   2   0   2     9548.07     9016.68    187.68 o 
   3   0   2      485.99      478.37     16.95 o 
   4   0   2        1.22       -4.49      8.04 o 
   5   0   2     1152.61     1069.35     43.14 o 
   6   0   2       25.50       33.20     12.77 o 
   7   0   2      705.35      649.83     25.28 o 
   8   0   2      239.05      257.09     19.50 o 
   9   0   2        0.58        6.28     11.37 o 
  10   0   2     2038.72     1867.95     51.36 o 
  11   0   2       95.74      100.80     22.73 o 
  12   0   2      171.05      171.09     31.09 o 
  13   0   2      227.88      289.07     38.41 o 
  14   0   2      279.80      287.64     39.50 o 
  15   0   2      777.63      831.56     74.26 o 
  16   0   2     2626.01     2691.43    102.41 o 
  17   0   2       95.12      131.03     34.51 o 
  18   0   2      552.85      654.23    140.04 o 
  19   0   2        5.33       -7.81     26.53 o 
  20   0   2       15.76       32.42     34.20 o 
 -20   1   2      103.51       44.50     39.25 o 
 -19   1   2       51.28       74.77     42.12 o 
 -18   1   2       50.66       64.15     27.41 o 
 -17   1   2        2.46       -3.97     19.77 o 
 -16   1   2      225.62      225.87     22.99 o 
 -15   1   2       95.79       75.25     16.64 o 
 -14   1   2       48.60       87.34     15.83 o 
 -13   1   2      148.65      172.66     17.30 o 
 -12   1   2      245.79      274.33     18.80 o 
 -11   1   2      116.51      118.34     13.94 o 
 -10   1   2      539.32      543.70     21.36 o 
  -9   1   2       56.33       92.46     11.07 o 
  -8   1   2     3237.51     3416.67     57.36 o 
  -7   1   2       43.06      158.25     33.88 o 
  -6   1   2      452.87      391.95     13.97 o 
  -5   1   2      217.44      221.00     11.18 o 
  -4   1   2     2402.99     2050.37     39.78 o 
  -3   1   2     6320.58     5757.34     83.28 o 
  -2   1   2     5745.65     5286.01     67.33 o 
  -1   1   2     6141.40     5831.49     92.88 o 
   0   1   2        3.60       71.39     17.33 o 
   1   1   2    10339.09    10056.93    124.23 o 
   2   1   2    15129.02    14459.28    176.83 o 
   3   1   2       10.92        3.05      9.70 o 
   4   1   2      560.94      547.89     19.20 o 
   5   1   2        7.96       -4.55      7.46 o 
   6   1   2      196.80      231.42     14.23 o 
   7   1   2      485.39      461.64     27.28 o 
   8   1   2        9.79        2.28      7.13 o 
   9   1   2       16.54       36.31      8.63 o 
  10   1   2       99.35      109.40     12.92 o 
  11   1   2      129.95      126.32     13.42 o 
  12   1   2       73.79       62.14     16.15 o 
  13   1   2       22.08       34.83     14.17 o 
  14   1   2       56.00       54.07     17.73 o 
  15   1   2      343.61      378.83     33.99 o 
  16   1   2      454.34      510.82     36.18 o 
  17   1   2        0.23       23.69     19.22 o 
  18   1   2      112.39      157.10     26.92 o 
  19   1   2       57.84       33.04     22.45 o 
  20   1   2        7.47       33.03     23.63 o 
 -20   2   2        1.76        4.53     31.62 o 
 -19   2   2       18.55       45.79     27.55 o 
 -18   2   2       38.95       61.53     23.94 o 
 -17   2   2      169.26      157.14     27.05 o 
 -16   2   2       78.78      101.78     24.20 o 
 -15   2   2      818.25      797.91     31.35 o 
 -14   2   2        0.41        6.57     17.69 o 
 -13   2   2      177.35      198.48     17.60 o 
 -12   2   2       19.99       18.88     15.12 o 
 -11   2   2      272.90      268.95     18.87 o 
 -10   2   2       15.14       25.17      9.24 o 
  -9   2   2        0.21       -0.29     10.20 o 
  -8   2   2        0.19       -0.64      6.90 o 
  -7   2   2      557.09      578.64     16.86 o 
  -6   2   2        3.65       10.88      5.72 o 
  -5   2   2        8.72        4.60      5.77 o 
  -4   2   2     1405.83     1229.45     24.62 o 
  -3   2   2     1225.03     1065.87     22.18 o 
  -2   2   2     1654.77     1410.15     27.81 o 
  -1   2   2      315.04      274.15     10.41 o 
   0   2   2     7824.22     7723.21     99.02 o 
   1   2   2     8474.01     8341.26    115.89 o 
   2   2   2     8725.23     8427.12    117.55 o 
   3   2   2       44.98       28.28      7.94 o 
   4   2   2     1387.61     1386.37     26.36 o 
   5   2   2       14.96       17.29      7.23 o 
   6   2   2      669.30      718.45     18.03 o 
   7   2   2     1071.26     1067.22     30.57 o 
   8   2   2     2240.26     2177.96     44.73 o 
   9   2   2        6.92       -2.07     10.59 o 
  10   2   2      286.67      291.06     22.32 o 
  11   2   2      106.34       89.62     14.28 o 
  12   2   2       35.56       42.36     14.09 o 
  13   2   2        0.60      -26.87     17.92 o 
  14   2   2      362.86      410.22     31.03 o 
  15   2   2      165.55      121.43     21.59 o 
  16   2   2       13.84       16.37     17.67 o 
  17   2   2        3.33       21.53     18.80 o 
  18   2   2       46.19       77.78     22.70 o 
  19   2   2       88.06       61.42     24.29 o 
 -20   3   2      116.50      146.65     33.60 o 
 -19   3   2       59.56       50.32     39.10 o 
 -18   3   2       18.14       17.01     21.11 o 
 -17   3   2        0.92       -3.42     20.69 o 
 -16   3   2        4.21        2.87     19.48 o 
 -15   3   2        1.87      -20.01     17.90 o 
 -14   3   2      523.57      592.79     31.68 o 
 -13   3   2     1606.98     1515.74     41.65 o 
 -12   3   2      506.78      464.63     27.42 o 
 -11   3   2      201.66      216.63     15.86 o 
 -10   3   2      374.44      374.72     18.33 o 
  -9   3   2      494.59      510.58     18.84 o 
  -8   3   2      166.45      190.16     12.94 o 
  -7   3   2       38.73      104.51      9.83 o 
  -6   3   2      404.37      414.03     17.01 o 
  -5   3   2      680.13      722.12     23.82 o 
  -4   3   2      537.39      555.74     20.06 o 
  -3   3   2      354.71      302.62     13.20 o 
  -2   3   2      833.18      764.85     20.29 o 
  -1   3   2     1744.26     1844.72     34.59 o 
   0   3   2       63.13      156.28     17.99 o 
   1   3   2      111.96       90.72      9.68 o 
   2   3   2     1557.41     1569.73     29.71 o 
   3   3   2      731.24      821.28     23.01 o 
   4   3   2     3559.89     3563.99     54.74 o 
   5   3   2       79.75       91.94     11.63 o 
   6   3   2      278.99      303.32     15.04 o 
   7   3   2       19.56       23.48      8.52 o 
   8   3   2       42.21       61.92     10.14 o 
   9   3   2      163.51      206.25     14.72 o 
  10   3   2       95.88       81.54     14.33 o 
  11   3   2       53.48       30.18     13.41 o 
  12   3   2      210.20      176.04     20.49 o 
  13   3   2       30.59       15.89     19.36 o 
  14   3   2        7.75      -11.41     18.69 o 
  15   3   2        0.17       14.38     17.51 o 
  16   3   2        0.42      -10.87     15.43 o 
  17   3   2       51.58       99.02     22.77 o 
  18   3   2       61.44       38.26     27.15 o 
  19   3   2        0.22       -0.16     25.11 o 
 -19   4   2        1.66       61.93     24.29 o 
 -18   4   2        5.46        9.14     22.02 o 
 -17   4   2       79.26       83.63     26.69 o 
 -16   4   2      320.82      348.31     33.76 o 
 -15   4   2      268.67      233.18     29.06 o 
 -14   4   2      155.05      244.61     27.90 o 
 -13   4   2       35.02       30.21     16.78 o 
 -12   4   2      371.34      387.00     26.61 o 
 -11   4   2       37.43       12.39     10.79 o 
 -10   4   2      402.73      428.95     22.42 o 
  -9   4   2       46.62       37.14      9.25 o 
  -8   4   2       44.00       49.50     10.15 o 
  -7   4   2       53.26       35.86      9.31 o 
  -6   4   2     1545.57     1390.01     31.20 o 
  -5   4   2     1164.85     1122.18     39.44 o 
  -4   4   2       13.33       16.86      6.49 o 
  -3   4   2      373.10      431.14     20.20 o 
  -2   4   2      412.13      470.72     18.09 o 
  -1   4   2      368.37      340.50     15.60 o 
   0   4   2      553.43      651.95     20.17 o 
   1   4   2      722.84      695.24     22.54 o 
   2   4   2      123.89      165.02     13.29 o 
   3   4   2     2329.16     2334.80     42.00 o 
   4   4   2      162.04      154.45     14.80 o 
   5   4   2      260.17      262.22     19.99 o 
   6   4   2      103.94      121.27     12.57 o 
   7   4   2      247.37      233.26     15.75 o 
   8   4   2        0.02       -0.75      9.27 o 
   9   4   2       45.22       46.41     11.37 o 
  10   4   2       32.42       14.47     13.64 o 
  11   4   2       91.15       81.72     16.19 o 
  12   4   2      401.31      363.22     50.18 o 
  13   4   2     1545.65     1501.00     45.05 o 
  14   4   2       99.75      108.81     18.62 o 
  15   4   2        0.05      -18.60     12.40 o 
  16   4   2        2.24      -24.50     35.54 o 
  17   4   2       16.95       29.99     25.60 o 
  18   4   2        0.04       13.82     26.53 o 
 -18   5   2       44.59       79.11     34.68 o 
 -17   5   2      114.47      177.32     29.70 o 
 -16   5   2       11.11       34.00     22.07 o 
 -15   5   2       45.19       68.87     23.26 o 
 -14   5   2        6.74       50.30     21.29 o 
 -13   5   2       83.97       92.10     18.59 o 
 -12   5   2      673.49      632.52     33.16 o 
 -11   5   2        7.25       18.52     24.43 o 
 -10   5   2        2.35       -2.05      9.39 o 
  -9   5   2      216.96      188.75     15.95 o 
  -8   5   2        0.67        4.83     10.01 o 
  -7   5   2       20.46       10.28      9.47 o 
  -6   5   2      344.26      378.02     20.28 o 
  -5   5   2      119.16      136.43     13.07 o 
  -4   5   2        0.00       21.55     11.63 o 
  -3   5   2        5.23       -0.73      8.42 o 
  -2   5   2       49.61       42.02     10.18 o 
  -1   5   2     1984.34     2053.34     40.08 o 
   0   5   2      477.99      698.04     22.20 o 
   1   5   2      181.05      197.69     14.80 o 
   2   5   2        0.14       -7.10     10.11 o 
   3   5   2        2.45        2.55      9.57 o 
   4   5   2      173.35      166.67     15.09 o 
   5   5   2      239.10      270.21     17.42 o 
   6   5   2      135.02      134.93     17.53 o 
   7   5   2      179.84      232.31     17.68 o 
   8   5   2        2.86        6.44     11.06 o 
   9   5   2      189.16      189.42     17.17 o 
  10   5   2      116.99      124.46     18.84 o 
  11   5   2      205.50      218.59     21.82 o 
  12   5   2      149.85      124.85     23.98 o 
  13   5   2       65.21       93.09     18.90 o 
  14   5   2      278.84      314.49     28.42 o 
  15   5   2       22.76       12.50     16.73 o 
  16   5   2       65.78       43.41     22.92 o 
  17   5   2       26.24        4.76     31.87 o 
 -17   6   2        0.82       29.16     30.05 o 
 -16   6   2       20.47       38.64     28.17 o 
 -15   6   2        6.23       46.63     28.29 o 
 -14   6   2      112.88       59.68     36.56 o 
 -13   6   2       14.04        6.05     20.98 o 
 -12   6   2       69.97       64.73     17.92 o 
 -11   6   2      256.70      240.03     22.71 o 
 -10   6   2      301.11      290.11     24.45 o 
  -9   6   2       22.43       38.11     13.29 o 
  -8   6   2      132.81      120.04     15.04 o 
  -7   6   2       19.57       23.94     11.60 o 
  -6   6   2      119.65      140.78     15.21 o 
  -5   6   2      223.80      227.91     17.15 o 
  -4   6   2       30.95       28.60     11.06 o 
  -3   6   2      796.07      877.37     27.32 o 
  -2   6   2       28.24       22.61     10.78 o 
  -1   6   2      329.86      334.13     19.51 o 
   0   6   2        6.59        5.21     10.11 o 
   1   6   2        0.88        2.51     10.57 o 
   2   6   2      248.55      229.48     17.70 o 
   3   6   2       15.96       -4.65     12.34 o 
   4   6   2       15.84       -6.26     11.43 o 
   5   6   2       22.95       10.76     11.46 o 
   6   6   2       50.97       55.61     13.73 o 
   7   6   2      389.49      342.60     23.50 o 
   8   6   2      425.82      381.38     23.09 o 
   9   6   2       49.84       31.63     15.55 o 
  10   6   2       52.86       36.75     16.01 o 
  11   6   2       41.71       20.73     16.10 o 
  12   6   2        7.43        2.55     15.35 o 
  13   6   2       72.17       84.04     19.11 o 
  14   6   2       48.83       46.46     21.90 o 
  15   6   2       88.87       88.10     28.96 o 
  16   6   2      105.34      100.30     25.57 o 
 -15   7   2       13.74       12.41     25.63 o 
 -14   7   2       28.46       45.70     35.18 o 
 -13   7   2      171.98      131.88     38.18 o 
 -12   7   2       36.31       -9.56     46.65 o 
 -11   7   2      324.80      325.11     35.77 o 
 -10   7   2       70.11       81.61     21.69 o 
  -9   7   2       29.55        6.52     18.63 o 
  -8   7   2      185.47      210.66     20.52 o 
  -7   7   2      197.50      234.08     21.94 o 
  -6   7   2       67.44       40.75     13.44 o 
  -5   7   2       58.51       55.58     14.84 o 
  -4   7   2      469.41      452.94     24.12 o 
  -3   7   2      702.04      754.35     42.34 o 
  -2   7   2        0.17        5.52     12.03 o 
  -1   7   2      474.08      393.83     24.75 o 
   0   7   2      843.48      887.07     30.28 o 
   1   7   2      193.76      208.81     19.00 o 
   2   7   2      441.59      409.73     24.32 o 
   3   7   2       68.71       76.98     15.27 o 
   4   7   2      203.15      204.38     19.47 o 
   5   7   2        3.34        2.31     13.46 o 
   6   7   2       58.01       53.00     14.82 o 
   7   7   2      100.80       79.38     16.01 o 
   8   7   2        2.51        1.97     14.47 o 
   9   7   2      124.42       92.11     21.46 o 
  10   7   2      401.55      366.13     28.73 o 
  11   7   2       15.76       22.58     18.58 o 
  12   7   2        2.45      -22.06     14.71 o 
  13   7   2       54.25       46.37     22.39 o 
  14   7   2       84.23      168.25     45.94 o 
 -14   8   2       41.70      -16.15     61.45 o 
 -13   8   2       87.22       84.99     32.48 o 
 -12   8   2        9.93        2.49     26.47 o 
 -11   8   2        4.75        9.62     28.48 o 
 -10   8   2        9.79       -0.27     19.64 o 
  -9   8   2       29.23       19.34     20.38 o 
  -8   8   2        0.83       -6.60     18.40 o 
  -7   8   2       17.64       52.43     16.57 o 
  -6   8   2       29.06       11.86     15.39 o 
  -5   8   2       29.22       19.86     15.25 o 
  -4   8   2       38.68       69.40     16.66 o 
  -3   8   2       22.47       13.56     14.63 o 
  -2   8   2      264.35      315.92     32.35 o 
  -1   8   2        1.71      -13.62     12.00 o 
   0   8   2      422.71      487.01     26.54 o 
   1   8   2       97.81       96.48     16.96 o 
   2   8   2       32.77       13.03     13.70 o 
   3   8   2       14.26       29.94     14.22 o 
   4   8   2       30.76       41.16     14.49 o 
   5   8   2       54.22       62.51     16.44 o 
   6   8   2        8.83       -0.71     15.05 o 
   7   8   2       38.88       19.32     18.59 o 
   8   8   2       55.49       47.06     18.43 o 
   9   8   2        3.46       -1.62     16.11 o 
  10   8   2        1.45       12.47     17.21 o 
  11   8   2        6.34       -2.93     22.40 o 
  12   8   2        0.04        3.48     23.13 o 
  13   8   2       14.67       69.85     38.38 o 
 -11   9   2       23.86      -11.37     24.97 o 
 -10   9   2       32.59       35.19     22.77 o 
  -9   9   2       14.85       24.41     23.50 o 
  -8   9   2        5.56       37.64     22.13 o 
  -7   9   2        5.14       21.70     21.71 o 
  -6   9   2        0.58      -10.50     18.55 o 
  -5   9   2       16.60       -0.92     16.10 o 
  -4   9   2       58.62       66.94     19.16 o 
  -3   9   2       16.21        5.69     15.44 o 
  -2   9   2        6.77       17.94     16.39 o 
  -1   9   2       24.95        8.89     15.40 o 
   0   9   2        0.02       -8.10     14.92 o 
   1   9   2      210.91      230.55     24.32 o 
   2   9   2        9.22       45.63     17.61 o 
   3   9   2       23.29       14.65     16.16 o 
   4   9   2       14.46       33.72     19.50 o 
   5   9   2        0.56       13.12     15.56 o 
   6   9   2        0.45       19.28     15.84 o 
   7   9   2       72.61       55.84     34.58 o 
   8   9   2       33.88       30.48     21.61 o 
   9   9   2      309.31      318.02     45.85 o 
  10   9   2        0.01        0.95     27.40 o 
  -7  10   2       27.89        6.48     23.21 o 
  -6  10   2       11.35       -1.39     22.27 o 
  -5  10   2       35.03       29.70     28.39 o 
  -4  10   2       35.30        5.79     18.53 o 
  -3  10   2        7.37       19.83     18.07 o 
  -2  10   2      156.38      164.34     23.92 o 
  -1  10   2      177.68      179.96     24.59 o 
   0  10   2       25.85       47.37     21.95 o 
   1  10   2       22.98       15.72     18.37 o 
   2  10   2       17.05        1.55     17.07 o 
   3  10   2        0.23       15.80     17.69 o 
   4  10   2        7.23       35.39     21.20 o 
   5  10   2        1.90       11.45     23.43 o 
   6  10   2       70.42       72.99     26.03 o 
 -21   1   3        6.24      -34.51     36.48 o 
 -20   1   3        7.41      -47.17     41.65 o 
 -19   1   3       12.96      -26.11     37.78 o 
 -18   1   3        9.27        2.26     34.73 o 
 -17   1   3       23.27       47.17     21.86 o 
 -16   1   3        0.05       -5.29     16.22 o 
 -15   1   3       32.35       42.04     14.74 o 
 -14   1   3       46.84       48.94     14.02 o 
 -13   1   3       43.44       39.64     12.25 o 
 -12   1   3       15.32       13.10     10.68 o 
 -11   1   3       91.23      120.31     13.13 o 
 -10   1   3      299.28      355.12     17.44 o 
  -9   1   3      690.00      729.52     21.03 o 
  -8   1   3      434.22      463.15     16.55 o 
  -7   1   3     3315.47     3206.33     48.29 o 
  -6   1   3      577.51      466.76     14.45 o 
  -5   1   3      475.70      436.93     16.95 o 
  -4   1   3      781.39      709.85     21.23 o 
  -3   1   3     1151.91      988.05     27.93 o 
  -2   1   3     2733.85     2616.36     37.08 o 
  -1   1   3       78.07      106.43      8.65 o 
   0   1   3     1355.51     1289.14     30.60 o 
   1   1   3      555.59      489.22     13.95 o 
   2   1   3     2987.37     2869.57     41.92 o 
   3   1   3      555.88      541.38     14.83 o 
   4   1   3      697.64      589.65     18.42 o 
   5   1   3      568.25      557.09     23.54 o 
   6   1   3      222.05      308.52     17.77 o 
   7   1   3     2117.53     2192.17     42.83 o 
   8   1   3     1019.35     1096.43     33.60 o 
   9   1   3      342.35      333.10     19.18 o 
  10   1   3      472.24      458.49     25.36 o 
  11   1   3       60.62       66.04     17.09 o 
  12   1   3      158.95      192.99     18.49 o 
  13   1   3        0.40      -10.26     14.90 o 
  14   1   3      437.70      485.44     33.67 o 
  15   1   3        0.02       -0.75     17.16 o 
  16   1   3      269.97      287.79     29.77 o 
  17   1   3      365.10      327.76     31.35 o 
  18   1   3       17.18       26.16     21.47 o 
  19   1   3      157.49      240.84     31.07 o 
 -20   2   3        6.96        2.23     36.15 o 
 -19   2   3        1.69      -17.82     23.46 o 
 -18   2   3      147.90      201.69     30.30 o 
 -17   2   3      836.79      870.01     82.39 o 
 -16   2   3       35.43       21.12     21.37 o 
 -15   2   3      146.45      104.23     20.47 o 
 -14   2   3      482.93      561.87     33.09 o 
 -13   2   3      165.89      179.56     16.66 o 
 -12   2   3       44.86       48.64     11.96 o 
 -11   2   3      326.33      320.29     26.38 o 
 -10   2   3      659.57      653.18     20.74 o 
  -9   2   3      287.77      259.31     16.75 o 
  -8   2   3     1621.31     1488.05     29.94 o 
  -7   2   3       33.44       33.16      9.93 o 
  -6   2   3        0.04       -1.60      4.88 o 
  -5   2   3        8.54        8.16      5.49 o 
  -4   2   3      167.10      133.67      9.17 o 
  -3   2   3     1178.65     1177.59     31.17 o 
  -2   2   3      422.42      425.91     19.28 o 
  -1   2   3      259.03      299.44     14.05 o 
   0   2   3     1099.33     1047.98     26.59 o 
   1   2   3     3149.86     3076.14     49.61 o 
   2   2   3     2249.27     2085.91     34.53 o 
   3   2   3      141.11      201.81     11.75 o 
   4   2   3     1508.69     1563.05     28.64 o 
   5   2   3     1437.18     1309.57     25.57 o 
   6   2   3      883.53      780.52     24.61 o 
   7   2   3     1592.06     1613.05     36.52 o 
   8   2   3       85.47       92.14     13.89 o 
   9   2   3      122.82      107.18     18.66 o 
  10   2   3      204.26      173.01     21.92 o 
  11   2   3      223.78      262.65     20.88 o 
  12   2   3      644.63      609.68     33.45 o 
  13   2   3      970.84      938.47     38.78 o 
  14   2   3      702.41      553.68     63.57 o 
  15   2   3      222.61      217.04     43.42 o 
  16   2   3      251.00      206.87     26.17 o 
  17   2   3      127.79      156.15     25.93 o 
  18   2   3        1.37       18.74     24.64 o 
  19   2   3      150.57      140.09     27.36 o 
 -20   3   3       81.62      139.77     34.29 o 
 -19   3   3        1.23       16.99     40.43 o 
 -18   3   3       96.75       80.54     25.77 o 
 -17   3   3      408.27      459.96     37.56 o 
 -16   3   3      254.02      267.73     30.23 o 
 -15   3   3      122.69      127.92     21.05 o 
 -14   3   3      269.67      345.17     29.77 o 
 -13   3   3      259.43      313.05     25.11 o 
 -12   3   3        1.53       25.07     10.71 o 
 -11   3   3       59.15       75.20     11.67 o 
 -10   3   3      210.64      256.84     19.75 o 
  -9   3   3      218.78      226.61     13.93 o 
  -8   3   3      168.17      187.54     11.77 o 
  -7   3   3        3.27       -5.71      6.74 o 
  -6   3   3      468.04      446.51     15.59 o 
  -5   3   3       14.26        7.92      6.17 o 
  -4   3   3      762.75      701.00     19.21 o 
  -3   3   3       21.36       13.10      7.87 o 
  -2   3   3     2436.94     2351.06     40.99 o 
  -1   3   3      311.79      261.49     12.54 o 
   0   3   3     1320.58     1389.17     27.36 o 
   1   3   3      456.83      423.23     21.50 o 
   2   3   3     1349.40     1394.63     30.75 o 
   3   3   3      548.28      560.50     18.58 o 
   4   3   3     1427.13     1583.75     31.80 o 
   5   3   3        6.46       18.54      8.65 o 
   6   3   3       42.92       53.78      9.25 o 
   7   3   3      386.15      405.03     16.62 o 
   8   3   3       33.50       23.34     11.76 o 
   9   3   3      257.03      249.53     19.67 o 
  10   3   3       85.51       88.43     14.91 o 
  11   3   3      177.43      148.09     23.12 o 
  12   3   3       31.35       15.49     14.71 o 
  13   3   3        4.19      -13.55     12.15 o 
  14   3   3      225.51      216.59     28.61 o 
  15   3   3      510.59      614.65     44.35 o 
  16   3   3       40.93      -10.23     22.62 o 
  17   3   3       25.74        5.00     18.79 o 
  18   3   3        0.21       -1.59     20.13 o 
 -19   4   3       40.73       53.87     30.75 o 
 -18   4   3       25.43       23.42     23.03 o 
 -17   4   3        7.17        3.39     21.34 o 
 -16   4   3      172.78      199.65     28.43 o 
 -15   4   3        2.30       28.43     20.26 o 
 -14   4   3      479.71      453.94     29.85 o 
 -13   4   3        0.04        1.62     16.13 o 
 -12   4   3     1078.71      988.19     39.08 o 
 -11   4   3      624.34      610.81     30.39 o 
 -10   4   3       21.04       17.11     12.20 o 
  -9   4   3      216.37      265.75     15.78 o 
  -8   4   3      481.06      524.77     19.20 o 
  -7   4   3      957.22      896.40     25.27 o 
  -6   4   3      946.46     1028.31     24.75 o 
  -5   4   3      370.42      387.08     16.12 o 
  -4   4   3     1194.88     1223.54     31.05 o 
  -3   4   3     5199.69     5423.39     77.77 o 
  -2   4   3      151.43      126.83     11.79 o 
  -1   4   3        0.05        6.37      5.87 o 
   0   4   3       14.42       18.31      7.94 o 
   1   4   3     1477.61     1488.75     31.51 o 
   2   4   3     1301.62     1358.90     30.35 o 
   3   4   3     1854.28     1776.00     38.66 o 
   4   4   3      261.44      247.49     20.06 o 
   5   4   3     1282.09     1414.83     32.11 o 
   6   4   3      241.01      199.08     14.98 o 
   7   4   3      187.47      230.38     16.04 o 
   8   4   3       38.40       51.57     11.28 o 
   9   4   3        5.21      -11.34     11.67 o 
  10   4   3        0.24        0.99     15.27 o 
  11   4   3       52.84       67.39     16.37 o 
  12   4   3       18.21       23.15     14.30 o 
  13   4   3      159.21      181.78     31.02 o 
  14   4   3        1.87       17.56     14.91 o 
  15   4   3        4.47       10.58     24.02 o 
  16   4   3       32.97       10.74     18.02 o 
  17   4   3        0.87        1.80     20.37 o 
  18   4   3       21.79        0.06     24.22 o 
 -18   5   3        0.98       -7.84     26.95 o 
 -17   5   3       14.87       17.92     28.31 o 
 -16   5   3       57.45       78.88     30.27 o 
 -15   5   3      906.32      938.28     60.33 o 
 -14   5   3     1103.87     1096.55     40.69 o 
 -13   5   3      771.14      736.47     33.86 o 
 -12   5   3        8.55       12.02     14.78 o 
 -11   5   3     2299.41     2311.78     88.00 o 
 -10   5   3      475.49      540.49     31.21 o 
  -9   5   3      108.54      105.32     18.96 o 
  -8   5   3       45.53       57.56     13.45 o 
  -7   5   3      614.70      599.37     22.30 o 
  -6   5   3      211.07      271.83     16.41 o 
  -5   5   3     1167.49     1087.86     31.33 o 
  -4   5   3      499.97      469.09     20.77 o 
  -3   5   3      133.09      120.57     17.81 o 
  -2   5   3      569.12      591.24     21.13 o 
  -1   5   3      159.98      208.36     14.83 o 
   0   5   3        1.74       17.54      9.74 o 
   1   5   3       16.56        4.94      9.93 o 
   2   5   3       41.71       77.61     12.02 o 
   3   5   3      538.44      573.39     23.79 o 
   4   5   3      474.97      512.03     23.20 o 
   5   5   3     1372.55     1456.50     37.83 o 
   6   5   3        0.67       -0.83     10.94 o 
   7   5   3        4.03      -11.41     14.55 o 
   8   5   3      111.03      144.73     15.66 o 
   9   5   3      687.28      698.74     34.17 o 
  10   5   3       60.86       48.77     16.22 o 
  11   5   3       60.73       78.40     17.35 o 
  12   5   3      622.41      623.88     38.86 o 
  13   5   3       24.27       21.68     15.89 o 
  14   5   3       13.32       -0.12     14.97 o 
  15   5   3        0.09       23.30     15.81 o 
  16   5   3      140.56      140.95     32.54 o 
  17   5   3      131.08      116.12     33.78 o 
 -17   6   3        5.27       42.06     29.84 o 
 -16   6   3       52.37       53.89     30.48 o 
 -15   6   3      156.44      114.71     32.88 o 
 -14   6   3       70.52       69.48     29.35 o 
 -13   6   3      108.64       79.68     20.33 o 
 -12   6   3      214.70      202.03     32.95 o 
 -11   6   3      332.67      356.53     31.54 o 
 -10   6   3       79.14       98.53     22.43 o 
  -9   6   3      123.53      143.70     23.42 o 
  -8   6   3       47.01       49.11     17.37 o 
  -7   6   3      368.06      308.94     20.49 o 
  -6   6   3        2.85       -3.89      9.36 o 
  -5   6   3       23.46        7.33     10.22 o 
  -4   6   3      267.39      273.04     17.37 o 
  -3   6   3       84.94      106.04     13.37 o 
  -2   6   3      392.00      443.87     21.80 o 
  -1   6   3      142.38      133.49     14.22 o 
   0   6   3      399.75      442.27     22.20 o 
   1   6   3      191.40      201.31     16.76 o 
   2   6   3       16.17       10.73     11.35 o 
   3   6   3       43.14       34.53     13.22 o 
   4   6   3      108.06       90.36     14.58 o 
   5   6   3       19.06        3.99     12.37 o 
   6   6   3      107.63       99.22     13.61 o 
   7   6   3      158.37      166.92     17.89 o 
   8   6   3        4.97       -2.47     14.13 o 
   9   6   3       39.05       22.30     14.53 o 
  10   6   3       31.50       25.76     16.47 o 
  11   6   3      805.16      763.02     38.19 o 
  12   6   3      200.18      206.11     23.42 o 
  13   6   3        0.96       11.80     16.31 o 
  14   6   3        6.28        6.90     16.76 o 
  15   6   3       37.53       80.85     27.91 o 
  16   6   3        8.73       16.08     22.16 o 
 -15   7   3      679.28      539.27    115.25 o 
 -14   7   3       24.44       25.74     24.91 o 
 -13   7   3      260.87      341.90     64.76 o 
 -12   7   3       15.31       -4.05     19.22 o 
 -11   7   3        1.72        6.49     19.62 o 
 -10   7   3        1.68       -6.53     17.43 o 
  -9   7   3      180.84      189.56     29.25 o 
  -8   7   3       85.64       74.23     21.00 o 
  -7   7   3       17.99       15.32     13.84 o 
  -6   7   3      143.39      167.61     19.66 o 
  -5   7   3      154.33      182.23     20.24 o 
  -4   7   3       36.20       53.00     17.50 o 
  -3   7   3       45.76       48.41     15.56 o 
  -2   7   3      760.30      761.69     28.48 o 
  -1   7   3      665.34      677.30     41.39 o 
   0   7   3      815.64      907.01     36.58 o 
   1   7   3     1822.30     1728.24     42.01 o 
   2   7   3        1.43      -29.62     19.75 o 
   3   7   3      622.08      601.39     28.76 o 
   4   7   3      324.08      375.26     26.52 o 
   5   7   3      184.22      190.29     19.73 o 
   6   7   3       27.50       25.17     14.02 o 
   7   7   3        3.79        1.33     12.72 o 
   8   7   3       25.93       43.63     15.47 o 
   9   7   3      182.04      176.60     22.32 o 
  10   7   3      207.74      169.26     22.85 o 
  11   7   3       12.04       26.53     17.27 o 
  12   7   3      142.46      107.78     23.85 o 
  13   7   3        1.54       34.13     17.71 o 
  14   7   3       11.24       37.09     22.09 o 
 -13   8   3       62.15       51.09     29.36 o 
 -12   8   3        5.61      -38.33     44.01 o 
 -11   8   3       28.04      -10.82     19.80 o 
 -10   8   3      105.12       97.68     24.78 o 
  -9   8   3      105.72      105.59     25.14 o 
  -8   8   3        0.09        0.36     18.50 o 
  -7   8   3      187.89      180.92     26.17 o 
  -6   8   3        7.94       20.39     15.24 o 
  -5   8   3       97.68       89.51     18.07 o 
  -4   8   3        0.03        4.81     14.33 o 
  -3   8   3       17.40        3.54     13.82 o 
  -2   8   3      155.38      190.76     21.64 o 
  -1   8   3      657.80      741.91     36.77 o 
   0   8   3      156.23      196.50     22.04 o 
   1   8   3       72.12       60.20     16.89 o 
   2   8   3     1150.72     1176.06     40.18 o 
   3   8   3      460.99      419.60     28.55 o 
   4   8   3      264.53      372.68     35.54 o 
   5   8   3       60.83      105.47     18.39 o 
   6   8   3      105.86      126.33     27.55 o 
   7   8   3      159.55      183.37     23.19 o 
   8   8   3        3.17       43.07     18.34 o 
   9   8   3        0.53       32.44     14.08 o 
  10   8   3       17.29        1.78     17.47 o 
  11   8   3        1.45       -0.53     16.50 o 
  12   8   3        0.34        1.45     18.82 o 
 -11   9   3        8.79       -5.41     23.54 o 
 -10   9   3       14.23       11.35     22.86 o 
  -9   9   3       11.13       34.55     22.23 o 
  -8   9   3       15.26       14.31     22.36 o 
  -7   9   3       94.42       80.61     23.75 o 
  -6   9   3        2.61        2.34     19.52 o 
  -5   9   3       54.93       42.38     21.31 o 
  -4   9   3        7.76       -0.04     15.89 o 
  -3   9   3       64.77       58.68     18.47 o 
  -2   9   3       37.39       49.91     17.75 o 
  -1   9   3     1016.63     1119.34     42.80 o 
   0   9   3        1.25       76.07     18.65 o 
   1   9   3      300.62      290.22     27.09 o 
   2   9   3       41.25       38.01     17.69 o 
   3   9   3       27.27       13.82     16.20 o 
   4   9   3        0.09       12.24     15.26 o 
   5   9   3        0.01        2.27     15.87 o 
   6   9   3       66.90       80.83     21.50 o 
   7   9   3       40.55       41.47     19.61 o 
   8   9   3        0.38       48.26     23.38 o 
   9   9   3       23.68       40.75     20.04 o 
  -7  10   3        0.08       27.69     22.68 o 
  -6  10   3        6.12       -4.02     22.17 o 
  -5  10   3        2.13      -27.78     26.92 o 
  -4  10   3       10.75       28.81     21.74 o 
  -3  10   3      167.39      209.38     25.81 o 
  -2  10   3       95.05       98.89     25.00 o 
  -1  10   3       73.56       53.51     19.97 o 
   0  10   3        0.23        1.54     20.36 o 
   1  10   3       80.44       59.56     28.06 o 
   2  10   3        0.10       10.55     17.51 o 
   3  10   3        2.67       31.80     18.44 o 
   4  10   3       13.81       41.13     19.05 o 
   5  10   3       92.80       95.96     24.88 o 
 -21   0   4        1.24       75.46     62.20 o 
 -20   0   4       72.39       10.39     57.40 o 
 -19   0   4      267.26      313.10     80.21 o 
 -18   0   4       53.34       42.26     38.81 o 
 -17   0   4        0.34      -29.44     37.25 o 
 -16   0   4      143.09       90.90     38.37 o 
 -15   0   4       39.92       47.71     22.04 o 
 -14   0   4        5.28       -6.09     18.71 o 
 -13   0   4       69.77       49.88     26.59 o 
 -12   0   4      325.58      355.98     27.94 o 
 -11   0   4      530.37      595.87     35.69 o 
 -10   0   4     1579.50     1526.68     45.44 o 
  -9   0   4     1959.80     2039.01     52.42 o 
  -8   0   4     1994.90     1857.07     47.74 o 
  -7   0   4     5137.60     5125.64    122.73 o 
  -6   0   4      273.88      315.48     17.91 o 
  -5   0   4    14346.37    14002.91    290.96 o 
  -4   0   4    37337.63    41773.32    845.51 o 
  -3   0   4    39495.77    44499.57    750.19 o 
  -2   0   4    37829.98    42184.36    855.93 o 
  -1   0   4    42778.56    48655.84    820.25 o 
   0   0   4     1941.65     3656.50    265.73 o 
   1   0   4      637.40      661.22     93.50 o 
   2   0   4     2598.67     2389.54     51.39 o 
   3   0   4     1705.43     1645.59     39.65 o 
   4   0   4       38.52       41.33      8.12 o 
   5   0   4      243.64      225.82     14.57 o 
   6   0   4      556.05      573.57     22.02 o 
   7   0   4     1046.13     1017.12     30.79 o 
   8   0   4     6397.03     6314.85    153.15 o 
   9   0   4      995.12     1012.50     35.34 o 
  10   0   4      659.53      622.11     35.02 o 
  11   0   4       11.29       -3.06     16.25 o 
  12   0   4      423.99      459.40     47.48 o 
  13   0   4       87.60       81.91     26.28 o 
  14   0   4      110.53      110.06     36.87 o 
  15   0   4      711.99      646.21     57.21 o 
  16   0   4       44.70       35.55     27.11 o 
  17   0   4       17.93       -3.87     24.91 o 
  18   0   4        0.54        9.79     29.56 o 
  19   0   4      111.46      146.26     46.69 o 
 -21   1   4      165.53      262.51     54.82 o 
 -20   1   4      118.28      173.43     97.86 o 
 -19   1   4       24.53       27.04     32.87 o 
 -18   1   4       47.40       26.34     31.46 o 
 -17   1   4      187.77      206.05     31.01 o 
 -16   1   4      183.85      143.58     22.83 o 
 -15   1   4        0.07       10.54     17.85 o 
 -14   1   4      329.14      379.82     27.90 o 
 -13   1   4       33.37       50.27     13.04 o 
 -12   1   4     1304.67     1374.08     33.04 o 
 -11   1   4     2330.77     2351.51     43.74 o 
 -10   1   4     1026.15      993.34     25.09 o 
  -9   1   4     2004.34     1842.61     37.32 o 
  -8   1   4       11.70       21.02      6.74 o 
  -7   1   4      184.69      253.35     17.28 o 
  -6   1   4     5246.65     5446.33     84.13 o 
  -5   1   4      701.43      767.22     22.45 o 
  -4   1   4     2943.03     2524.20     37.15 o 
  -3   1   4     2736.47     2585.19     37.93 o 
  -2   1   4     2029.83     1801.49     28.77 o 
  -1   1   4     8149.36     7397.48    174.80 o 
   0   1   4     6829.49     6376.48    101.93 o 
   1   1   4       18.82       24.57      5.74 o 
   2   1   4      615.77      609.48     17.79 o 
   3   1   4     1546.03     1278.76     24.35 o 
   4   1   4      547.78      546.29     15.49 o 
   5   1   4     4938.43     4806.53     75.84 o 
   6   1   4     2762.53     2838.21     51.13 o 
   7   1   4      285.56      295.26     22.18 o 
   8   1   4      253.12      293.57     17.68 o 
   9   1   4      471.99      462.48     21.92 o 
  10   1   4        0.59       -1.13     10.07 o 
  11   1   4       64.49       53.47     12.55 o 
  12   1   4       12.08        6.52     12.94 o 
  13   1   4      307.61      291.08     27.55 o 
  14   1   4      110.49       90.60     19.89 o 
  15   1   4        6.12       20.53     16.91 o 
  16   1   4       29.20       16.90     17.68 o 
  17   1   4      733.82      822.03     75.21 o 
  18   1   4        0.68        3.31     20.17 o 
  19   1   4       48.81       89.94     25.45 o 
 -20   2   4        0.14       19.69     40.35 o 
 -19   2   4       38.81       42.56     42.67 o 
 -18   2   4        5.23      -21.55     24.35 o 
 -17   2   4      222.81      208.17     25.31 o 
 -16   2   4      689.12      767.05     38.43 o 
 -15   2   4     1004.02      975.86     38.54 o 
 -14   2   4      542.23      613.87     33.33 o 
 -13   2   4      137.93      175.66     20.89 o 
 -12   2   4       50.13       60.65     11.98 o 
 -11   2   4      523.58      546.06     20.38 o 
 -10   2   4      126.18      150.25     11.61 o 
  -9   2   4        0.10      -13.86      9.24 o 
  -8   2   4       26.82       27.14     11.25 o 
  -7   2   4      219.32      212.99     15.90 o 
  -6   2   4      880.61      954.67     25.88 o 
  -5   2   4        5.21        9.41      8.51 o 
  -4   2   4     1542.81     1561.54     27.91 o 
  -3   2   4      145.96      147.41     12.07 o 
  -2   2   4        1.99       -9.47      6.31 o 
  -1   2   4      199.38      203.70     19.17 o 
   0   2   4      307.41      309.25     14.09 o 
   1   2   4     2149.40     2086.86     35.05 o 
   2   2   4     1050.15      955.08     21.83 o 
   3   2   4      374.01      350.97     14.97 o 
   4   2   4      281.47      293.31     14.07 o 
   5   2   4        8.96       -4.92      9.18 o 
   6   2   4      607.32      631.57     22.03 o 
   7   2   4      706.71      689.93     24.56 o 
   8   2   4       70.71       53.04     11.80 o 
   9   2   4     1336.86     1308.88     38.24 o 
  10   2   4     1771.81     1694.92     45.43 o 
  11   2   4     1540.19     1477.75     40.44 o 
  12   2   4       24.53       34.68     14.27 o 
  13   2   4        0.63       -9.14     14.27 o 
  14   2   4       93.58       10.17     22.48 o 
  15   2   4       86.46       58.71     19.53 o 
  16   2   4        1.25        7.78     18.41 o 
  17   2   4      109.32      127.89     25.22 o 
  18   2   4      119.21      169.13     28.09 o 
 -20   3   4        0.27       37.95     32.34 o 
 -19   3   4      192.96      173.64     35.48 o 
 -18   3   4      224.47      183.58     29.49 o 
 -17   3   4      327.53      406.31     36.17 o 
 -16   3   4      794.35      819.26     39.78 o 
 -15   3   4       29.78       76.28     18.61 o 
 -14   3   4      356.73      426.05     33.37 o 
 -13   3   4       50.44       58.12     17.92 o 
 -12   3   4        1.37        6.70     15.57 o 
 -11   3   4       37.55       52.93     15.70 o 
 -10   3   4       86.75       74.74      9.40 o 
  -9   3   4       49.13       57.25      9.97 o 
  -8   3   4     1484.67     1506.93     36.90 o 
  -7   3   4     1820.96     1725.91     31.04 o 
  -6   3   4     1004.01     1027.08     23.84 o 
  -5   3   4      559.48      596.13     15.93 o 
  -4   3   4      120.39      103.41     14.04 o 
  -3   3   4      354.07      361.21     18.68 o 
  -2   3   4     1067.41     1086.17     27.52 o 
  -1   3   4       99.52      131.34      9.81 o 
   0   3   4        1.07       37.21      8.84 o 
   1   3   4      218.83      204.75     14.13 o 
   2   3   4     4095.77     4038.26     61.06 o 
   3   3   4    11731.46    11915.66    154.56 o 
   4   3   4        7.53        7.65      8.89 o 
   5   3   4      726.06      688.96     20.81 o 
   6   3   4      173.74      182.97     14.67 o 
   7   3   4       95.48      141.66     15.78 o 
   8   3   4        7.24       -6.25     11.21 o 
   9   3   4        5.77        4.93     12.41 o 
  10   3   4       81.06       94.99     15.69 o 
  11   3   4      581.66      549.98     29.49 o 
  12   3   4      622.26      641.07     35.16 o 
  13   3   4      638.07      649.99     31.81 o 
  14   3   4      782.02      782.43     42.38 o 
  15   3   4       37.29       39.99     18.97 o 
  16   3   4       55.24       24.40     27.93 o 
  17   3   4        0.06       12.40     19.49 o 
  18   3   4      278.13      338.76     36.06 o 
 -19   4   4       13.05      -10.63     28.12 o 
 -18   4   4       51.01       60.61     30.60 o 
 -17   4   4       82.77       24.78     26.33 o 
 -16   4   4      211.62      207.49     28.71 o 
 -15   4   4       37.21       43.77     18.08 o 
 -14   4   4        1.26       16.28     16.37 o 
 -13   4   4      298.63      343.48     26.35 o 
 -12   4   4       77.39       85.59     18.42 o 
 -11   4   4      760.19      747.31     33.93 o 
 -10   4   4      249.50      275.45     21.68 o 
  -9   4   4      247.75      219.38     22.68 o 
  -8   4   4       75.21       76.19      9.78 o 
  -7   4   4      182.83      195.09     12.19 o 
  -6   4   4      110.58      118.66     14.06 o 
  -5   4   4       23.15       49.36     10.40 o 
  -4   4   4      920.53      913.32     26.90 o 
  -3   4   4      199.75      190.87     15.32 o 
  -2   4   4       73.05       64.45      9.58 o 
  -1   4   4     1423.58     1293.95     28.24 o 
   0   4   4      600.26      599.74     22.37 o 
   1   4   4     1260.79     1291.77     29.68 o 
   2   4   4       15.73       20.90      9.90 o 
   3   4   4     1459.99     1525.22     36.21 o 
   4   4   4      381.31      325.68     18.06 o 
   5   4   4      232.17      215.39     15.64 o 
   6   4   4     3081.32     3055.99     53.74 o 
   7   4   4       79.48      105.40     16.34 o 
   8   4   4       25.80       11.97     18.32 o 
   9   4   4      195.99      182.48     19.54 o 
  10   4   4      932.84      902.52     35.66 o 
  11   4   4      323.66      299.70     24.22 o 
  12   4   4       77.75      102.13     17.56 o 
  13   4   4        9.43       16.36     15.00 o 
  14   4   4        7.32       40.16     19.15 o 
  15   4   4        5.23        0.59     14.92 o 
  16   4   4        4.08       17.41     18.96 o 
  17   4   4        6.36        9.89     19.40 o 
 -18   5   4        0.25       26.31     29.00 o 
 -17   5   4        0.96       17.30     26.40 o 
 -16   5   4        0.61       36.97     27.93 o 
 -15   5   4      289.41      315.57     39.76 o 
 -14   5   4     1270.57     1322.04     76.20 o 
 -13   5   4     1032.06      963.91     47.26 o 
 -12   5   4        0.53      -13.38     18.32 o 
 -11   5   4      498.99      515.39     35.74 o 
 -10   5   4       15.32       15.00     30.43 o 
  -9   5   4      774.30      738.92     34.66 o 
  -8   5   4      120.94      137.11     14.31 o 
  -7   5   4      322.56      314.05     17.04 o 
  -6   5   4      185.84      175.86     18.31 o 
  -5   5   4      137.78      181.96     14.90 o 
  -4   5   4       10.04       20.32      8.60 o 
  -3   5   4        9.45       10.09      8.55 o 
  -2   5   4       73.33       86.80     11.53 o 
  -1   5   4      193.49      209.49     16.31 o 
   0   5   4      607.79      624.73     24.64 o 
   1   5   4      120.49      134.16     15.33 o 
   2   5   4       21.30       -4.17     16.61 o 
   3   5   4        7.68       21.73     11.35 o 
   4   5   4      758.24      761.62     29.38 o 
   5   5   4        0.04        0.82     11.21 o 
   6   5   4      785.32      795.85     28.40 o 
   7   5   4      141.97      179.08     16.88 o 
   8   5   4      139.09      125.19     18.81 o 
   9   5   4     1501.86     1467.21     44.18 o 
  10   5   4      529.69      434.99     28.48 o 
  11   5   4       30.53       25.06     18.18 o 
  12   5   4       86.78       53.92     16.95 o 
  13   5   4        2.01       24.11     15.88 o 
  14   5   4        1.79       16.56     16.34 o 
  15   5   4       37.62       28.52     25.90 o 
  16   5   4       34.48       38.80     20.16 o 
 -17   6   4       43.20       32.65     32.14 o 
 -16   6   4       74.87       30.21     31.11 o 
 -15   6   4       20.45      -12.37     25.39 o 
 -14   6   4       42.17       36.75     18.23 o 
 -13   6   4      914.83      888.34     48.25 o 
 -12   6   4      548.79      564.97     41.21 o 
 -11   6   4       12.33       16.60     16.15 o 
 -10   6   4      908.92      883.24     42.30 o 
  -9   6   4       15.78       26.43     18.47 o 
  -8   6   4      310.55      332.36     29.75 o 
  -7   6   4       16.27        4.10     12.07 o 
  -6   6   4      160.33      132.33     19.08 o 
  -5   6   4      358.30      345.04     23.17 o 
  -4   6   4        4.41       -3.47      8.98 o 
  -3   6   4      390.77      357.61     20.80 o 
  -2   6   4      129.13      143.19     14.97 o 
  -1   6   4      107.20      110.66     14.30 o 
   0   6   4       90.76      118.51     19.07 o 
   1   6   4      178.80      216.17     18.18 o 
   2   6   4       94.77      109.85     17.84 o 
   3   6   4       20.33       47.85     13.86 o 
   4   6   4       34.88       50.39     17.53 o 
   5   6   4      104.14       85.85     14.56 o 
   6   6   4       95.45       84.68     15.33 o 
   7   6   4      333.24      328.20     25.85 o 
   8   6   4      323.93      305.20     25.06 o 
   9   6   4       15.84       -0.16     14.47 o 
  10   6   4       44.28       37.15     16.30 o 
  11   6   4        0.37        3.04     15.39 o 
  12   6   4      225.14      249.86     25.44 o 
  13   6   4      262.23      272.62     26.58 o 
  14   6   4       25.05       13.76     24.40 o 
  15   6   4       39.54       50.54     19.57 o 
 -15   7   4      512.55      471.85     61.59 o 
 -14   7   4       10.08      -18.87     26.62 o 
 -13   7   4        9.30       -3.37     16.84 o 
 -12   7   4      273.84      294.91     32.38 o 
 -11   7   4        2.79        8.81     19.13 o 
 -10   7   4      374.53      371.19     33.56 o 
  -9   7   4        3.97      -22.40     16.42 o 
  -8   7   4      217.36      242.00     27.80 o 
  -7   7   4      180.60       86.69     36.05 o 
  -6   7   4      573.66      605.43     34.76 o 
  -5   7   4      825.43      894.88     35.14 o 
  -4   7   4      744.57      745.78     34.25 o 
  -3   7   4      272.93      261.57     23.44 o 
  -2   7   4        0.88       -4.31     13.49 o 
  -1   7   4     1161.64     1140.10     38.36 o 
   0   7   4     2024.77     2052.23     52.05 o 
   1   7   4       60.57       80.41     15.84 o 
   2   7   4       47.77       58.41     15.40 o 
   3   7   4      425.78      445.07     25.81 o 
   4   7   4       30.02       46.50     16.27 o 
   5   7   4        0.01       -0.51     12.93 o 
   6   7   4       10.79        0.03     13.66 o 
   7   7   4       19.65       35.12     14.92 o 
   8   7   4       94.24       84.74     18.71 o 
   9   7   4      484.02      440.52     31.54 o 
  10   7   4      106.34      107.52     21.31 o 
  11   7   4       52.15       45.70     18.87 o 
  12   7   4       83.66       63.74     19.89 o 
  13   7   4      112.44       78.69     20.44 o 
 -13   8   4      343.23      370.78     46.24 o 
 -12   8   4      161.48      170.99     29.86 o 
 -11   8   4       71.12       47.95     22.42 o 
 -10   8   4      304.37      216.38     49.76 o 
  -9   8   4      284.23      283.21     37.14 o 
  -8   8   4      163.65      107.48     24.37 o 
  -7   8   4      673.35      683.59     43.08 o 
  -6   8   4      327.02      353.60     32.85 o 
  -5   8   4      177.87      180.00     26.97 o 
  -4   8   4       38.40       65.30     17.60 o 
  -3   8   4      185.54      149.96     20.61 o 
  -2   8   4       12.69       30.09     15.40 o 
  -1   8   4      377.31      365.33     27.91 o 
   0   8   4       91.68      101.35     19.20 o 
   1   8   4      499.64      525.13     32.10 o 
   2   8   4     2178.36     2086.05     55.24 o 
   3   8   4      670.50      606.10     54.02 o 
   4   8   4      279.89      241.04     23.94 o 
   5   8   4      167.31      133.58     22.60 o 
   6   8   4      100.99      119.88     24.74 o 
   7   8   4      101.62      105.74     34.85 o 
   8   8   4       93.02       83.93     15.55 o 
   9   8   4       27.64       17.67     18.05 o 
  10   8   4        2.21       11.23     17.38 o 
  11   8   4        2.15       10.08     18.15 o 
 -11   9   4       60.70       14.74     29.28 o 
 -10   9   4        1.95       -2.12     21.70 o 
  -9   9   4        6.62       -0.69     21.30 o 
  -8   9   4      195.38      156.74     28.64 o 
  -7   9   4       13.16       -0.93     20.32 o 
  -6   9   4       50.21       14.54     21.39 o 
  -5   9   4      135.16      110.49     24.60 o 
  -4   9   4      165.41      172.81     27.15 o 
  -3   9   4      121.96      109.11     20.69 o 
  -2   9   4      115.72      148.05     22.22 o 
  -1   9   4      166.63      163.44     28.44 o 
   0   9   4       28.03       34.04     17.43 o 
   1   9   4       48.46       34.65     18.88 o 
   2   9   4       11.42        4.49     16.24 o 
   3   9   4      128.84       96.86     20.56 o 
   4   9   4       16.96       34.67     16.76 o 
   5   9   4       13.23        2.94     18.09 o 
   6   9   4       11.92       12.33     18.03 o 
   7   9   4      191.58      209.89     28.71 o 
   8   9   4      125.33      127.10     28.30 o 
   9   9   4        0.13       47.79     19.91 o 
  -6  10   4       56.10      101.63     26.71 o 
  -5  10   4       25.12       63.20     24.57 o 
  -4  10   4       28.13       37.33     30.70 o 
  -3  10   4      251.76      219.31     30.37 o 
  -2  10   4       12.03       -8.78     17.80 o 
  -1  10   4        8.33       22.65     18.30 o 
   0  10   4      578.06      634.82     39.11 o 
   1  10   4      402.33      439.38     34.02 o 
   2  10   4       46.17       32.33     22.19 o 
   3  10   4       32.98       30.95     19.12 o 
   4  10   4       46.75       50.79     22.56 o 
 -20   1   5      113.48      132.76     40.92 o 
 -19   1   5        5.96      -45.67     30.45 o 
 -18   1   5       28.97       -4.26     26.39 o 
 -17   1   5      241.06      248.21     33.55 o 
 -16   1   5       37.24       28.27     25.05 o 
 -15   1   5      919.41      956.96     38.87 o 
 -14   1   5      387.78      420.46     28.40 o 
 -13   1   5      429.30      420.30     27.38 o 
 -12   1   5      201.72      202.85     15.43 o 
 -11   1   5      212.61      207.05     16.12 o 
 -10   1   5       35.58       32.12     11.93 o 
  -9   1   5        5.03        2.88      8.06 o 
  -8   1   5      538.43      594.66     23.27 o 
  -7   1   5        8.37       21.86     10.06 o 
  -6   1   5     1150.98     1012.85     26.11 o 
  -5   1   5       27.86       38.19      9.57 o 
  -4   1   5      229.73      237.50     15.08 o 
  -3   1   5       41.50       32.92      6.62 o 
  -2   1   5     7080.11     6683.15     96.25 o 
  -1   1   5     2713.71     2568.99     39.42 o 
   0   1   5      623.33     1136.02     68.73 o 
   1   1   5      496.86      376.74     26.59 o 
   2   1   5      335.89      354.29     14.97 o 
   3   1   5      721.16      699.30     40.20 o 
   4   1   5        6.85       43.24      8.84 o 
   5   1   5        2.88       -4.14      6.95 o 
   6   1   5      570.40      569.01     21.54 o 
   7   1   5      446.63      440.35     20.41 o 
   8   1   5     1438.19     1533.84     39.47 o 
   9   1   5       56.08       42.17     11.30 o 
  10   1   5       46.49       34.09     18.40 o 
  11   1   5       30.08       36.31     15.39 o 
  12   1   5        9.76      -12.18     18.48 o 
  13   1   5       32.47       43.24     16.52 o 
  14   1   5        8.93       21.49     13.20 o 
  15   1   5       22.59        2.76     16.73 o 
  16   1   5      190.78      140.70     23.53 o 
  17   1   5       18.71       19.09     19.71 o 
  18   1   5        8.91       11.55     20.45 o 
 -20   2   5       72.37       72.43     46.35 o 
 -19   2   5      302.23      427.13     47.77 o 
 -18   2   5      844.87      815.51     59.27 o 
 -17   2   5      549.22      567.88     34.88 o 
 -16   2   5       83.14      120.52     22.13 o 
 -15   2   5       38.61       51.09     18.73 o 
 -14   2   5      249.37      269.59     25.11 o 
 -13   2   5       11.12       24.25     16.95 o 
 -12   2   5      156.53      209.44     23.26 o 
 -11   2   5      106.52      131.77     17.82 o 
 -10   2   5      948.69      989.16     34.42 o 
  -9   2   5        0.10        2.98     13.66 o 
  -8   2   5      600.69      593.10     30.89 o 
  -7   2   5      525.31      507.89     22.22 o 
  -6   2   5     1171.58     1151.62     29.32 o 
  -5   2   5      795.75      621.37     22.33 o 
  -4   2   5      532.03      506.70     20.98 o 
  -3   2   5      683.39      646.06     19.37 o 
  -2   2   5       17.37       17.36      8.08 o 
  -1   2   5     4338.18     4217.55    128.31 o 
   0   2   5       63.10       75.06      8.86 o 
   1   2   5      603.01      523.91     17.18 o 
   2   2   5      333.05      360.10     15.80 o 
   3   2   5      135.98      124.25     11.10 o 
   4   2   5        7.36        3.16      7.95 o 
   5   2   5       62.65       58.64      9.36 o 
   6   2   5      841.49      747.90     25.00 o 
   7   2   5      346.01      374.43     20.95 o 
   8   2   5       28.54       24.12     11.85 o 
   9   2   5       15.41       11.96     11.27 o 
  10   2   5      208.25      209.72     19.08 o 
  11   2   5       49.09       50.73     12.31 o 
  12   2   5        1.99        0.52     15.22 o 
  13   2   5      167.66      199.03     23.99 o 
  14   2   5       13.91       39.82     23.63 o 
  15   2   5      231.27      237.93     28.69 o 
  16   2   5       88.72       37.75     18.78 o 
  17   2   5       23.93        2.71     18.49 o 
  18   2   5      435.17      483.42     40.48 o 
 -20   3   5        0.26      -15.26     43.02 o 
 -19   3   5       33.12      -53.99     42.41 o 
 -18   3   5        1.33      -20.63     21.76 o 
 -17   3   5       50.23       41.30     19.34 o 
 -16   3   5       35.43       58.83     20.10 o 
 -15   3   5      319.74      349.29     27.61 o 
 -14   3   5      111.71       80.11     22.23 o 
 -13   3   5       12.23       34.81     17.54 o 
 -12   3   5       27.90       28.65     17.87 o 
 -11   3   5      120.46      111.46     22.28 o 
 -10   3   5      131.59      152.20     17.85 o 
  -9   3   5      636.72      699.29     27.10 o 
  -8   3   5      158.08      188.49     16.43 o 
  -7   3   5        0.03       -3.26      9.25 o 
  -6   3   5      391.87      401.62     17.64 o 
  -5   3   5        0.22        6.96      7.39 o 
  -4   3   5      121.46      205.66     13.72 o 
  -3   3   5     1031.92     1123.35     32.42 o 
  -2   3   5     4514.51     4389.67     71.78 o 
  -1   3   5      130.71      211.41     12.32 o 
   0   3   5      141.18      335.66     45.51 o 
   1   3   5       80.71      103.71     10.67 o 
   2   3   5      549.43      574.43     20.22 o 
   3   3   5      108.75       85.64     11.30 o 
   4   3   5      329.65      309.03     16.73 o 
   5   3   5       76.78       58.34     10.27 o 
   6   3   5       12.56       11.18      8.58 o 
   7   3   5       98.52       87.70     14.52 o 
   8   3   5       93.51       75.95     17.58 o 
   9   3   5       86.48       84.42     15.41 o 
  10   3   5      184.34      196.27     23.05 o 
  11   3   5       57.56       46.28     15.79 o 
  12   3   5      306.94      342.61     25.03 o 
  13   3   5     1029.35     1101.84     56.12 o 
  14   3   5       19.26       34.51     16.03 o 
  15   3   5       30.89       46.38     26.70 o 
  16   3   5       12.88       29.28     24.39 o 
  17   3   5        5.62       35.32     21.02 o 
 -19   4   5       21.10       18.90     29.84 o 
 -18   4   5        7.23        9.49     26.87 o 
 -17   4   5        5.58      -31.26     30.80 o 
 -16   4   5        4.54      -21.12     29.47 o 
 -15   4   5       12.88       -8.58     19.89 o 
 -14   4   5       20.28        0.90     19.47 o 
 -13   4   5       72.41       64.89     19.41 o 
 -12   4   5      318.49      332.24     25.08 o 
 -11   4   5      144.73      165.15     19.66 o 
 -10   4   5      439.74      390.85     24.35 o 
  -9   4   5       13.21       -0.02     11.97 o 
  -8   4   5      293.35      299.18     20.89 o 
  -7   4   5      338.42      340.97     14.19 o 
  -6   4   5       12.73       18.42     11.44 o 
  -5   4   5        0.50        5.74      6.81 o 
  -4   4   5      188.89      202.64     15.78 o 
  -3   4   5       25.39       41.78     11.09 o 
  -2   4   5     1250.12     1215.79     32.25 o 
  -1   4   5     1243.44     1319.19     28.53 o 
   0   4   5     1145.51     1175.56     38.08 o 
   1   4   5     1540.81     1655.84     34.88 o 
   2   4   5       16.61       11.21      8.51 o 
   3   4   5      478.31      494.21     21.79 o 
   4   4   5     3026.10     2906.91     51.68 o 
   5   4   5        2.62      -14.42      9.61 o 
   6   4   5       49.54       41.30     13.05 o 
   7   4   5       46.70       66.54     15.25 o 
   8   4   5       70.87       73.22     16.01 o 
   9   4   5      103.27       70.66     16.52 o 
  10   4   5      111.44      117.42     18.96 o 
  11   4   5      688.90      606.84     32.03 o 
  12   4   5      257.00      281.03     24.66 o 
  13   4   5      265.10      259.33     28.34 o 
  14   4   5        0.44        5.01     21.04 o 
  15   4   5       52.70       41.25     20.24 o 
  16   4   5       12.91       30.82     16.94 o 
 -18   5   5       62.29       42.35     31.60 o 
 -17   5   5      198.30      225.29     39.33 o 
 -16   5   5       72.02      100.41     32.95 o 
 -15   5   5      687.04      703.21     44.89 o 
 -14   5   5      459.38      509.35     42.69 o 
 -13   5   5      722.90      725.35     42.51 o 
 -12   5   5      239.55      244.81     28.15 o 
 -11   5   5      551.57      592.60     37.80 o 
 -10   5   5      252.11      263.18     38.77 o 
  -9   5   5       59.18       89.66     20.18 o 
  -8   5   5      166.45      171.49     22.27 o 
  -7   5   5       83.26      128.73     16.65 o 
  -6   5   5       10.34        9.44     11.03 o 
  -5   5   5      170.35      173.20     22.90 o 
  -4   5   5       10.29        8.76     11.01 o 
  -3   5   5        7.63       -2.87     10.20 o 
  -2   5   5       27.54       34.15     10.55 o 
  -1   5   5      107.32      105.09     12.84 o 
   0   5   5       70.41       96.49     13.47 o 
   1   5   5        3.22      -15.17     10.41 o 
   2   5   5       35.19       42.81     12.32 o 
   3   5   5       27.32       36.79     12.76 o 
   4   5   5     2129.78     2051.53     43.93 o 
   5   5   5      582.86      605.70     26.83 o 
   6   5   5     2363.22     2337.07     47.96 o 
   7   5   5      283.89      274.35     23.34 o 
   8   5   5     1130.57     1062.56     37.32 o 
   9   5   5      659.49      598.43     32.38 o 
  10   5   5      133.07      190.36     21.49 o 
  11   5   5      617.62      554.13     32.50 o 
  12   5   5      173.24      187.57     22.16 o 
  13   5   5       12.02        9.67     16.15 o 
  14   5   5       13.19       41.08     20.62 o 
  15   5   5       40.99       69.71     22.27 o 
  16   5   5       33.61       25.72     21.11 o 
 -17   6   5       88.78      155.27     37.78 o 
 -16   6   5        9.82       21.62     30.78 o 
 -15   6   5      101.64       18.17     18.73 o 
 -14   6   5      812.49      833.50     48.71 o 
 -13   6   5       69.44       72.52     23.75 o 
 -12   6   5      496.26      480.37     37.11 o 
 -11   6   5        1.39       -7.45     18.82 o 
 -10   6   5      928.22      878.85     52.02 o 
  -9   6   5       31.25        5.96     24.74 o 
  -8   6   5       64.62      108.46     23.90 o 
  -7   6   5        6.07       -4.82     17.26 o 
  -6   6   5        0.11       -4.72     12.02 o 
  -5   6   5      394.40      378.13     24.54 o 
  -4   6   5      758.48      783.86     32.05 o 
  -3   6   5      181.60      164.85     18.50 o 
  -2   6   5      155.87      181.63     19.33 o 
  -1   6   5       79.07       89.98     16.95 o 
   0   6   5       62.72       40.09     11.78 o 
   1   6   5     1851.49     1698.16     43.22 o 
   2   6   5      304.10      335.92     24.09 o 
   3   6   5      881.33      864.18     30.94 o 
   4   6   5       48.23       59.46     14.77 o 
   5   6   5      712.03      656.88     29.02 o 
   6   6   5      224.73      217.00     25.40 o 
   7   6   5      264.87      257.00     24.24 o 
   8   6   5       29.59       27.12     15.46 o 
   9   6   5       34.02        9.38     18.87 o 
  10   6   5       80.98       69.25     17.83 o 
  11   6   5        3.60       -3.23     15.49 o 
  12   6   5       49.12       58.53     19.07 o 
  13   6   5       33.07       22.27     17.43 o 
  14   6   5        4.09       11.82     19.23 o 
 -15   7   5        7.24        8.81     27.34 o 
 -14   7   5      122.40      113.30     27.54 o 
 -13   7   5        0.20      -32.09     27.10 o 
 -12   7   5        8.84       -4.31     17.52 o 
 -11   7   5      138.63      106.93     24.47 o 
 -10   7   5      489.94      474.53     37.39 o 
  -9   7   5      194.04      213.26     28.10 o 
  -8   7   5     1032.10      960.77     47.39 o 
  -7   7   5      239.85      264.34     29.13 o 
  -6   7   5     1223.01     1149.71     47.34 o 
  -5   7   5      124.05      161.13     19.59 o 
  -4   7   5      455.32      474.05     32.00 o 
  -3   7   5     1466.91     1423.99     47.99 o 
  -2   7   5       59.68       34.70     15.82 o 
  -1   7   5       53.30       35.92     15.41 o 
   0   7   5      268.67      355.93     25.71 o 
   1   7   5     2042.31     2083.88     53.15 o 
   2   7   5      166.16      186.84     20.79 o 
   3   7   5       53.51       67.40     16.75 o 
   4   7   5       70.52       77.93     16.21 o 
   5   7   5       44.07       35.52     14.85 o 
   6   7   5        3.25       13.11     13.21 o 
   7   7   5        1.56        7.57     15.17 o 
   8   7   5       10.47       -5.93     15.14 o 
   9   7   5       37.43       62.49     19.17 o 
  10   7   5        8.86       17.57     20.18 o 
  11   7   5        7.62       17.37     17.86 o 
  12   7   5       35.25       58.54     26.06 o 
  13   7   5        1.03        1.10     20.34 o 
 -13   8   5       19.85        6.47     23.26 o 
 -12   8   5      127.06      111.57     26.60 o 
 -11   8   5        0.97      -16.15     23.47 o 
 -10   8   5       22.65       -4.88     21.26 o 
  -9   8   5        8.39      -16.24     19.37 o 
  -8   8   5        0.02       -4.38     18.43 o 
  -7   8   5      230.33      256.41     34.98 o 
  -6   8   5      361.29      316.02     37.16 o 
  -5   8   5        0.60       12.32     18.00 o 
  -4   8   5        0.22       11.42     14.75 o 
  -3   8   5        0.01       -4.76     14.50 o 
  -2   8   5       94.71       76.33     18.89 o 
  -1   8   5       44.96       43.83     16.88 o 
   0   8   5       23.67       50.69     17.33 o 
   1   8   5       39.08       47.98     17.48 o 
   2   8   5        1.17       -8.72     14.14 o 
   3   8   5       12.92       15.18     15.11 o 
   4   8   5      224.16      194.34     22.02 o 
   5   8   5       52.66       34.93     21.99 o 
   6   8   5       21.38       -4.50     17.15 o 
   7   8   5       20.37       47.08     21.74 o 
   8   8   5       29.55       46.32     19.18 o 
   9   8   5       41.17       71.94     21.92 o 
  10   8   5       26.30       21.89     19.22 o 
  11   8   5        3.28       38.92     19.21 o 
 -10   9   5        0.82      -16.08     18.75 o 
  -9   9   5      151.10       52.22     31.75 o 
  -8   9   5        4.09        6.69     21.74 o 
  -7   9   5       20.71       18.44     24.98 o 
  -6   9   5        4.37       18.88     24.11 o 
  -5   9   5       21.98       12.55     24.63 o 
  -4   9   5        3.42        8.04     19.58 o 
  -3   9   5       56.39       68.81     23.10 o 
  -2   9   5      278.54      339.26     29.28 o 
  -1   9   5        4.28       25.87     19.79 o 
   0   9   5      243.83      215.15     25.66 o 
   1   9   5       28.93       63.99     19.70 o 
   2   9   5      550.79      614.17     42.61 o 
   3   9   5        0.25       22.22     16.66 o 
   4   9   5        0.93        0.75     18.20 o 
   5   9   5       25.25       29.46     30.42 o 
   6   9   5      107.69      110.78     24.56 o 
   7   9   5        3.53       14.67     21.91 o 
   8   9   5        0.39       20.41     19.70 o 
  -5  10   5       17.38       36.12     23.86 o 
  -4  10   5        1.92       16.87     28.54 o 
  -3  10   5        0.40       -1.17     20.62 o 
  -2  10   5       16.97       25.58     28.69 o 
  -1  10   5       35.15       39.77     19.51 o 
   0  10   5       19.98       40.30     19.53 o 
   1  10   5        6.25       17.78     18.46 o 
   2  10   5       16.47       31.29     23.77 o 
 -20   0   6       20.96      -56.42     37.61 o 
 -19   0   6      145.69      140.49    125.74 o 
 -18   0   6        1.70       25.91     41.01 o 
 -17   0   6       69.60       21.89     38.26 o 
 -16   0   6      182.16      165.02     42.23 o 
 -15   0   6     1013.90      916.47     81.43 o 
 -14   0   6       48.87       95.68     40.03 o 
 -13   0   6      168.21      169.66     40.49 o 
 -12   0   6       16.35      -10.36     14.56 o 
 -11   0   6      501.57      403.08     25.60 o 
 -10   0   6        0.51        2.27     13.40 o 
  -9   0   6      708.55      726.31     28.14 o 
  -8   0   6     2987.42     2896.44     64.90 o 
  -7   0   6      734.93      697.67     26.01 o 
  -6   0   6     1071.66      939.88     33.25 o 
  -5   0   6       59.72       53.22     20.12 o 
  -4   0   6       41.59       28.10     10.62 o 
  -3   0   6      497.86      388.77     35.54 o 
  -2   0   6     2824.34     2839.49     61.60 o 
  -1   0   6      603.42      692.90     47.83 o 
   0   0   6     1030.07     1029.81     31.22 o 
   1   0   6      636.59      628.89     24.78 o 
   2   0   6       17.16       14.40      8.47 o 
   3   0   6       41.21       12.92     10.57 o 
   4   0   6      513.55      544.86     26.89 o 
   5   0   6      785.23      878.32     30.11 o 
   6   0   6       10.15        8.79      9.87 o 
   7   0   6      611.05      657.47     29.35 o 
   8   0   6      173.68      217.96     26.83 o 
   9   0   6      813.09      849.78     84.03 o 
  10   0   6      130.89      128.10     27.28 o 
  11   0   6       39.14       -7.37     36.97 o 
  12   0   6      212.11      192.84     32.38 o 
  13   0   6       80.31       82.50     35.38 o 
  14   0   6       20.09       10.73     20.46 o 
  15   0   6       16.88       39.76     44.85 o 
  16   0   6      137.24      184.08     48.21 o 
  17   0   6       17.96       44.74     30.25 o 
 -20   1   6       33.51       57.85     35.00 o 
 -19   1   6        4.81      -41.22     27.48 o 
 -18   1   6       23.04        5.32     27.07 o 
 -17   1   6        0.00        6.98     25.63 o 
 -16   1   6        7.49       31.66     33.14 o 
 -15   1   6       31.06       44.65     25.61 o 
 -14   1   6       15.20       13.39     17.29 o 
 -13   1   6        0.65       12.22     15.76 o 
 -12   1   6      435.82      432.85     26.43 o 
 -11   1   6       30.54       34.97     14.95 o 
 -10   1   6      138.77      166.27     11.93 o 
  -9   1   6      122.00      126.92     15.02 o 
  -8   1   6       29.10       45.46     23.39 o 
  -7   1   6     1579.19     1683.89     29.85 o 
  -6   1   6     1111.23     1024.78     25.09 o 
  -5   1   6      337.99      367.75     13.37 o 
  -4   1   6      521.59      554.58     18.75 o 
  -3   1   6      359.70      365.12     13.93 o 
  -2   1   6      570.04      590.21     19.20 o 
  -1   1   6     2425.98     2262.51     37.37 o 
   0   1   6     1035.88     1080.92     23.36 o 
   1   1   6        1.14       -0.93      5.50 o 
   2   1   6     2976.86     2785.43     44.67 o 
   3   1   6      130.82      170.90     13.91 o 
   4   1   6     1630.85     1556.57     37.83 o 
   5   1   6       39.82       40.58     11.02 o 
   6   1   6      164.02      170.89     12.04 o 
   7   1   6      160.39      163.94     14.98 o 
   8   1   6        7.51        8.00     10.13 o 
   9   1   6       54.86       58.65     12.29 o 
  10   1   6       46.32       30.89     12.64 o 
  11   1   6      212.00      176.77     25.04 o 
  12   1   6        3.14      -15.62     15.58 o 
  13   1   6        0.74       -5.97     14.12 o 
  14   1   6       15.19       38.30     18.12 o 
  15   1   6      130.64       87.42     23.80 o 
  16   1   6       71.05       22.78     25.89 o 
  17   1   6        2.43        3.70     19.85 o 
 -20   2   6      442.39      405.62     65.44 o 
 -19   2   6      118.10      126.84     31.15 o 
 -18   2   6       28.81       21.95     26.61 o 
 -17   2   6       22.01       26.95     25.38 o 
 -16   2   6        6.76      -23.38     30.64 o 
 -15   2   6       14.14       30.68     17.81 o 
 -14   2   6        6.73       32.50     17.46 o 
 -13   2   6      116.79      102.74     19.79 o 
 -12   2   6       58.98       17.29     15.09 o 
 -11   2   6       98.36      141.47     17.97 o 
 -10   2   6       31.54       31.27     14.03 o 
  -9   2   6      115.12       94.93     18.97 o 
  -8   2   6        6.51        9.61     11.32 o 
  -7   2   6      729.74      781.66     25.97 o 
  -6   2   6       68.80       76.15     11.73 o 
  -5   2   6      876.67      918.08     22.19 o 
  -4   2   6       18.87       93.84     13.12 o 
  -3   2   6      469.39      499.85     15.65 o 
  -2   2   6     1209.82     1181.68     24.67 o 
  -1   2   6     1269.54     1208.79     59.05 o 
   0   2   6        0.54       15.55      6.84 o 
   1   2   6       33.98       28.72      8.80 o 
   2   2   6       22.53       30.36      9.10 o 
   3   2   6        9.92       26.24      9.01 o 
   4   2   6      944.09      867.60     23.11 o 
   5   2   6        0.86       -6.43      7.81 o 
   6   2   6       45.52       32.93     10.71 o 
   7   2   6       64.64       52.99     12.21 o 
   8   2   6       86.58       86.62     14.59 o 
   9   2   6      139.26      115.39     16.18 o 
  10   2   6       25.73       22.38     12.48 o 
  11   2   6        6.93       30.95     15.80 o 
  12   2   6      627.41      605.01     41.50 o 
  13   2   6      116.10       94.62     19.64 o 
  14   2   6      154.44      134.20     23.05 o 
  15   2   6       14.28        7.87     23.30 o 
  16   2   6       46.29       72.70     27.41 o 
  17   2   6       41.09       33.88     21.18 o 
 -19   3   6        1.96       12.15     45.57 o 
 -18   3   6       36.86       61.59     32.54 o 
 -17   3   6       44.18       30.96     30.05 o 
 -16   3   6       85.44       76.54     21.89 o 
 -15   3   6       22.39       34.22     20.43 o 
 -14   3   6        0.16        0.03     17.61 o 
 -13   3   6        0.10      -10.71     13.77 o 
 -12   3   6      749.29      801.58     41.98 o 
 -11   3   6      765.15      799.15     33.01 o 
 -10   3   6      343.17      349.40     23.26 o 
  -9   3   6      109.41      101.61     15.50 o 
  -8   3   6       47.95       47.64     12.87 o 
  -7   3   6       12.54       17.87     10.19 o 
  -6   3   6      179.68      161.28     18.25 o 
  -5   3   6       41.38       41.88     14.00 o 
  -4   3   6      989.68     1060.65     28.16 o 
  -3   3   6        8.88        4.85      8.86 o 
  -2   3   6       32.64       11.81      9.23 o 
  -1   3   6        7.79       29.19      8.39 o 
   0   3   6       52.45       68.33     10.80 o 
   1   3   6       76.88       73.00     10.69 o 
   2   3   6      455.57      457.90     19.30 o 
   3   3   6      118.36      128.90     12.62 o 
   4   3   6        3.29        9.01      9.31 o 
   5   3   6        8.96       12.34      9.73 o 
   6   3   6        5.78        6.64     14.53 o 
   7   3   6      221.58      182.36     18.12 o 
   8   3   6       71.61       64.42     14.83 o 
   9   3   6      293.40      282.98     22.22 o 
  10   3   6      163.15      165.61     19.42 o 
  11   3   6       57.71       55.44     15.14 o 
  12   3   6       33.88       33.80     17.74 o 
  13   3   6       26.74        6.65     16.34 o 
  14   3   6      199.07      172.60     31.11 o 
  15   3   6       23.38       31.02     19.20 o 
  16   3   6        2.78       37.87     25.61 o 
  17   3   6        7.68       48.61     22.19 o 
 -19   4   6        7.88      -33.47     46.55 o 
 -18   4   6      362.11      384.82     45.78 o 
 -17   4   6      301.39      355.52     34.58 o 
 -16   4   6       16.80       -0.71     26.99 o 
 -15   4   6      109.96      114.24     25.23 o 
 -14   4   6       82.22       41.09     19.10 o 
 -13   4   6      152.07      188.24     34.39 o 
 -12   4   6      425.35      444.15     40.17 o 
 -11   4   6       79.44      101.98     21.54 o 
 -10   4   6        8.11       13.93     16.52 o 
  -9   4   6       23.08       22.91     16.51 o 
  -8   4   6        9.05       28.58     16.18 o 
  -7   4   6     1483.32     1542.93     47.46 o 
  -6   4   6      689.46      646.81     22.79 o 
  -5   4   6        6.88       -0.31     10.99 o 
  -4   4   6       55.47       27.86     15.68 o 
  -3   4   6       63.93       60.26     11.93 o 
  -2   4   6      144.57      139.47     14.97 o 
  -1   4   6      196.49      214.86     13.28 o 
   0   4   6      408.52      437.87     19.16 o 
   1   4   6      191.63      237.17     17.36 o 
   2   4   6      131.39      127.14     13.86 o 
   3   4   6       93.15       96.56     13.30 o 
   4   4   6      601.83      587.89     24.18 o 
   5   4   6       94.93      110.81     14.06 o 
   6   4   6       82.49       93.91     16.01 o 
   7   4   6        0.42       -4.54     12.56 o 
   8   4   6      133.37       97.28     17.10 o 
   9   4   6      503.09      442.02     27.76 o 
  10   4   6      292.24      317.63     24.88 o 
  11   4   6        5.83       15.84     13.84 o 
  12   4   6      445.03      471.96     29.96 o 
  13   4   6       55.50       33.74     19.19 o 
  14   4   6        4.39      -24.37     16.25 o 
  15   4   6        5.17       25.84     19.72 o 
  16   4   6        6.19       -2.36     26.78 o 
 -18   5   6        1.51        8.70     34.69 o 
 -17   5   6       59.91       70.05     31.56 o 
 -16   5   6       96.05       72.41     26.33 o 
 -15   5   6        0.20      -12.48     17.28 o 
 -14   5   6      158.76      138.74     26.97 o 
 -13   5   6      606.60      596.74     39.84 o 
 -12   5   6        1.30       23.27     19.64 o 
 -11   5   6        2.17        8.37     18.14 o 
 -10   5   6        0.01       17.51     18.59 o 
  -9   5   6       86.57       79.64     20.73 o 
  -8   5   6        0.49       -2.87     16.59 o 
  -7   5   6       56.11       52.64     17.18 o 
  -6   5   6       80.67       99.98     16.37 o 
  -5   5   6      264.38      243.20     19.14 o 
  -4   5   6      208.85      199.41     18.31 o 
  -3   5   6       82.68       77.39     14.71 o 
  -2   5   6       62.94       38.24     13.06 o 
  -1   5   6       22.91       35.46     12.73 o 
   0   5   6      156.83      178.04     15.78 o 
   1   5   6      104.69      102.11     14.04 o 
   2   5   6      105.88       80.46     13.74 o 
   3   5   6      220.73      221.14     17.98 o 
   4   5   6       40.47       73.44     14.28 o 
   5   5   6     1640.62     1545.47     38.36 o 
   6   5   6        0.84        2.45     13.54 o 
   7   5   6      303.73      351.21     25.99 o 
   8   5   6        4.27       18.70     15.00 o 
   9   5   6      123.37      116.14     19.50 o 
  10   5   6      147.21      172.32     20.77 o 
  11   5   6       91.34      109.96     18.76 o 
  12   5   6       43.67       37.29     16.35 o 
  13   5   6       21.57       15.69     17.69 o 
  14   5   6        1.82       -0.15     18.75 o 
  15   5   6       53.56       67.50     22.50 o 
 -16   6   6      108.63       61.00     28.76 o 
 -15   6   6       35.60        5.79     28.00 o 
 -14   6   6      126.69      124.93     27.13 o 
 -13   6   6      594.85      572.44     40.79 o 
 -12   6   6        1.13       -6.88     19.61 o 
 -11   6   6        5.32       -0.99     19.36 o 
 -10   6   6      255.00      257.22     28.36 o 
  -9   6   6       52.94       22.01     16.65 o 
  -8   6   6      151.99      114.35     29.72 o 
  -7   6   6      164.74      182.92     30.50 o 
  -6   6   6        5.55       -1.68     23.66 o 
  -5   6   6       10.21      -10.67     13.37 o 
  -4   6   6       43.27       36.15     14.50 o 
  -3   6   6        9.93       -0.44     12.21 o 
  -2   6   6      220.40      235.57     21.31 o 
  -1   6   6       10.60       14.30     13.23 o 
   0   6   6      163.98      216.80     21.02 o 
   1   6   6      298.09      309.09     23.90 o 
   2   6   6      577.79      660.81     35.78 o 
   3   6   6        4.14       18.10     13.34 o 
   4   6   6       66.58       78.99     15.62 o 
   5   6   6     1891.13     1782.23     48.74 o 
   6   6   6       61.63       69.77     16.93 o 
   7   6   6      137.61      120.76     19.14 o 
   8   6   6      389.60      317.61     26.10 o 
   9   6   6       49.60       43.63     17.02 o 
  10   6   6        0.43       11.95     16.27 o 
  11   6   6       19.98       23.45     16.25 o 
  12   6   6       13.71       36.04     17.16 o 
  13   6   6       69.76       91.12     25.53 o 
  14   6   6       40.26       58.41     23.54 o 
 -15   7   6        4.89      -29.11     22.42 o 
 -14   7   6       55.94       32.56     23.80 o 
 -13   7   6      291.27      283.63     37.84 o 
 -12   7   6      238.32      213.09     31.41 o 
 -11   7   6       84.63       97.53     22.75 o 
 -10   7   6        0.19       -1.93     18.25 o 
  -9   7   6      940.65      908.08     49.11 o 
  -8   7   6      242.50      277.94     32.17 o 
  -7   7   6        0.54       -9.52     16.95 o 
  -6   7   6       48.37       79.91     21.81 o 
  -5   7   6      375.15      397.80     37.42 o 
  -4   7   6      240.02      260.17     23.64 o 
  -3   7   6      582.56      601.94     32.55 o 
  -2   7   6      629.97      589.51     32.11 o 
  -1   7   6        7.56       62.85     16.67 o 
   0   7   6      177.14      200.36     24.29 o 
   1   7   6     1257.00     1283.86     45.72 o 
   2   7   6       43.68       23.02     15.00 o 
   3   7   6      163.39      211.83     26.71 o 
   4   7   6      141.66      136.38     19.83 o 
   5   7   6      351.16      319.30     40.99 o 
   6   7   6        2.16       -0.44     16.42 o 
   7   7   6       11.64       20.71     16.16 o 
   8   7   6      137.15      113.89     21.36 o 
   9   7   6       34.82       19.47     16.85 o 
  10   7   6        2.98       12.18     17.63 o 
  11   7   6      136.29      148.34     22.73 o 
  12   7   6       32.03       32.89     18.64 o 
 -13   8   6        3.89      -19.92     22.42 o 
 -12   8   6       12.69       15.84     22.67 o 
 -11   8   6       23.03       20.84     22.19 o 
 -10   8   6        8.28      -13.37     28.82 o 
  -9   8   6      566.88      597.50     43.75 o 
  -8   8   6        0.00       -9.43     20.20 o 
  -7   8   6       40.24       41.06     21.55 o 
  -6   8   6       13.41       25.41     19.73 o 
  -5   8   6       81.00       66.05     21.48 o 
  -4   8   6       16.94       16.70     15.74 o 
  -3   8   6        1.35       10.23     16.21 o 
  -2   8   6       24.62       17.79     17.11 o 
  -1   8   6       28.31       32.25     16.44 o 
   0   8   6       24.24       21.17     17.88 o 
   1   8   6      222.47      188.43     22.81 o 
   2   8   6        3.90       13.98     16.27 o 
   3   8   6       94.33      131.04     20.84 o 
   4   8   6      168.74      191.65     25.37 o 
   5   8   6        5.01        0.11     20.37 o 
   6   8   6       45.74       32.84     14.95 o 
   7   8   6       41.48       29.21     19.62 o 
   8   8   6      169.96      240.84     29.87 o 
   9   8   6       23.33       62.97     22.51 o 
  10   8   6        0.04       10.47     19.02 o 
  -9   9   6       23.70       43.31     24.09 o 
  -8   9   6        3.65        3.78     20.04 o 
  -7   9   6       24.63       -9.05     18.43 o 
  -6   9   6       69.80       55.01     22.00 o 
  -5   9   6        6.43       11.10     23.48 o 
  -4   9   6        0.00       23.35     21.05 o 
  -3   9   6        0.85       30.61     26.25 o 
  -2   9   6        0.04       12.94     19.49 o 
  -1   9   6        4.53       17.05     17.37 o 
   0   9   6       98.05      130.98     23.12 o 
   1   9   6        2.28       35.15     18.30 o 
   2   9   6        0.28       16.48     16.92 o 
   3   9   6        2.23        2.13     18.66 o 
   4   9   6       78.48      110.03     24.23 o 
   5   9   6       72.60       66.71     23.23 o 
   6   9   6       35.11       80.90     25.86 o 
 -20   1   7        9.66       21.20     29.87 o 
 -19   1   7       80.35       54.25     31.08 o 
 -18   1   7        3.34        7.86     27.69 o 
 -17   1   7        4.46      -19.14     26.28 o 
 -16   1   7       21.05      -11.73     24.54 o 
 -15   1   7       16.67        0.74     23.42 o 
 -14   1   7       56.16       33.10     24.75 o 
 -13   1   7       19.77       17.44     15.11 o 
 -12   1   7       21.96       24.07     15.37 o 
 -11   1   7       23.75       24.45     14.93 o 
 -10   1   7        3.63       12.02     16.53 o 
  -9   1   7        3.03        6.96     11.73 o 
  -8   1   7      519.34      559.85     20.06 o 
  -7   1   7      588.77      563.02     16.96 o 
  -6   1   7       82.60       77.27      8.43 o 
  -5   1   7       14.00       29.68     10.21 o 
  -4   1   7      533.78      590.83     17.36 o 
  -3   1   7      365.33      404.37     15.66 o 
  -2   1   7      575.14      577.74     19.74 o 
  -1   1   7       39.98       52.78      8.87 o 
   0   1   7     1147.92     1257.14     26.95 o 
   1   1   7      715.45      626.86     19.09 o 
   2   1   7        0.18        5.30      7.99 o 
   3   1   7       62.31       51.68     10.51 o 
   4   1   7      461.17      488.57     22.28 o 
   5   1   7     1069.55     1136.75     32.13 o 
   6   1   7      839.82      806.84     23.10 o 
   7   1   7      636.34      659.47     26.74 o 
   8   1   7      173.37      182.65     16.61 o 
   9   1   7        1.19        8.08     15.51 o 
  10   1   7       68.51       73.21     18.09 o 
  11   1   7      101.91      113.23     21.91 o 
  12   1   7       76.83       66.27     22.70 o 
  13   1   7        0.63       20.13     16.98 o 
  14   1   7        0.07       -6.07     22.59 o 
  15   1   7       82.26       65.96     20.44 o 
  16   1   7        5.06       29.01     19.43 o 
  17   1   7      116.29      139.41     26.50 o 
 -20   2   7       57.28        5.99     45.83 o 
 -19   2   7      217.20      295.01     44.96 o 
 -18   2   7       98.22       94.24     36.80 o 
 -17   2   7       16.23       19.11     24.89 o 
 -16   2   7      187.39      171.58     30.18 o 
 -15   2   7        0.03       35.25     24.02 o 
 -14   2   7      196.37      177.54     22.30 o 
 -13   2   7       51.84       12.64     26.14 o 
 -12   2   7      102.26      136.71     19.78 o 
 -11   2   7      380.20      382.82     25.20 o 
 -10   2   7       20.86       47.03     14.70 o 
  -9   2   7       30.88       35.47     14.62 o 
  -8   2   7       93.24      112.00     15.73 o 
  -7   2   7       59.18       83.26     13.21 o 
  -6   2   7      216.09      227.14     11.52 o 
  -5   2   7        1.82       13.73      7.28 o 
  -4   2   7     1553.27     1529.53     29.64 o 
  -3   2   7       20.21       20.62      7.31 o 
  -2   2   7     1507.85     1637.10     34.37 o 
  -1   2   7     1956.65     1818.21     42.80 o 
   0   2   7        1.88        6.26      5.99 o 
   1   2   7       19.94       21.67      7.45 o 
   2   2   7      233.73      254.23     15.03 o 
   3   2   7        4.86       -6.32      8.42 o 
   4   2   7        2.93        8.63     11.13 o 
   5   2   7        3.94       -2.59      9.44 o 
   6   2   7      209.72      209.52     17.62 o 
   7   2   7      301.48      316.34     21.11 o 
   8   2   7       34.28       32.21     12.91 o 
   9   2   7      702.73      657.82     29.29 o 
  10   2   7     1661.93     1665.35     51.68 o 
  11   2   7      200.12      196.58     27.08 o 
  12   2   7      757.70      672.28     39.58 o 
  13   2   7       18.12       27.66     17.07 o 
  14   2   7       54.05       70.53     16.04 o 
  15   2   7      107.98       53.21     26.38 o 
  16   2   7        4.38       12.10     20.82 o 
 -19   3   7       26.96      -15.12     31.75 o 
 -18   3   7       88.62       80.89     39.82 o 
 -17   3   7        1.80       47.83     32.73 o 
 -16   3   7       40.61       84.84     23.25 o 
 -15   3   7       67.99       43.70     25.97 o 
 -14   3   7        4.74      -12.45     14.36 o 
 -13   3   7       12.21       32.66     19.20 o 
 -12   3   7      518.14      490.76     33.94 o 
 -11   3   7      121.18      107.72     21.86 o 
 -10   3   7        1.25       -6.72     14.65 o 
  -9   3   7     1658.08     1522.23     39.10 o 
  -8   3   7      185.90      202.95     22.68 o 
  -7   3   7       43.40       62.31     11.24 o 
  -6   3   7      384.97      406.39     17.59 o 
  -5   3   7      245.27      277.20     16.79 o 
  -4   3   7       23.95       40.28     10.30 o 
  -3   3   7       49.56       61.20     11.31 o 
  -2   3   7       14.54       18.27      9.25 o 
  -1   3   7      125.29      121.27     17.44 o 
   0   3   7       20.62       16.80      8.83 o 
   1   3   7      645.92      689.96     22.59 o 
   2   3   7       91.02       83.04     12.05 o 
   3   3   7      320.69      368.59     19.05 o 
   4   3   7       24.41       38.17     11.71 o 
   5   3   7        0.00       -4.89      9.72 o 
   6   3   7       74.66       68.64     14.15 o 
   7   3   7      549.45      586.34     28.81 o 
   8   3   7        9.23       -0.56     12.30 o 
   9   3   7       90.78       46.02     15.31 o 
  10   3   7      120.53      110.52     17.49 o 
  11   3   7      124.84      135.11     22.00 o 
  12   3   7       22.27       37.94     17.25 o 
  13   3   7      420.70      348.17     32.12 o 
  14   3   7      299.43      313.78     30.81 o 
  15   3   7       21.72       26.94     20.46 o 
  16   3   7        3.36       -3.95     21.63 o 
 -18   4   7       60.15       53.30     44.93 o 
 -17   4   7        0.01       -3.73     26.03 o 
 -16   4   7       17.58      -37.97     26.58 o 
 -15   4   7        0.04       -3.48     18.40 o 
 -14   4   7       61.47       53.90     21.68 o 
 -13   4   7        3.00       -5.93     18.46 o 
 -12   4   7     1279.63     1209.56     63.70 o 
 -11   4   7       51.91       88.47     21.69 o 
 -10   4   7       43.15        6.74     19.99 o 
  -9   4   7      534.17      519.83     33.98 o 
  -8   4   7      626.89      585.47     34.57 o 
  -7   4   7      983.23      916.78     37.45 o 
  -6   4   7     1216.38     1217.04     42.09 o 
  -5   4   7      220.71      230.21     17.30 o 
  -4   4   7       10.26       29.64     10.16 o 
  -3   4   7       34.14       44.82     10.31 o 
  -2   4   7       50.66       77.16     14.20 o 
  -1   4   7        0.00        0.16     10.30 o 
   0   4   7       97.78      104.38     12.31 o 
   1   4   7       31.85       41.11     11.51 o 
   2   4   7        0.19        5.00     10.47 o 
   3   4   7       57.59       78.33     13.17 o 
   4   4   7      372.50      412.16     25.06 o 
   5   4   7      481.45      470.82     31.30 o 
   6   4   7       18.18        1.62     12.34 o 
   7   4   7        0.28       11.25     13.73 o 
   8   4   7        5.42       -0.06     13.25 o 
   9   4   7      116.99      124.16     18.73 o 
  10   4   7        6.51       25.94     14.34 o 
  11   4   7        9.23       12.29     13.99 o 
  12   4   7        9.84       -1.55     16.90 o 
  13   4   7       71.16       83.79     21.49 o 
  14   4   7        1.08       -5.22     18.38 o 
  15   4   7       52.04       58.10     21.90 o 
 -17   5   7      378.13      407.09     38.88 o 
 -16   5   7      554.81      544.56     50.63 o 
 -15   5   7      366.81      394.39     36.56 o 
 -14   5   7     1421.47     1490.20     55.49 o 
 -13   5   7      197.30      165.09     25.99 o 
 -12   5   7       55.54       40.10     20.23 o 
 -11   5   7        1.16       12.27     18.60 o 
 -10   5   7       14.55        8.25     16.99 o 
  -9   5   7       41.09       46.52     19.53 o 
  -8   5   7        1.63       -5.98     15.32 o 
  -7   5   7      291.58      255.56     27.52 o 
  -6   5   7      246.07      221.84     28.88 o 
  -5   5   7      151.57      126.97     17.83 o 
  -4   5   7      119.05       99.26     15.47 o 
  -3   5   7      945.86     1022.09     33.64 o 
  -2   5   7      276.09      276.91     21.47 o 
  -1   5   7      251.17      226.18     20.59 o 
   0   5   7       99.43      153.29     17.75 o 
   1   5   7      382.87      310.32     23.00 o 
   2   5   7     1429.74     1430.31     39.39 o 
   3   5   7      423.96      387.56     22.82 o 
   4   5   7        9.45        6.38     12.68 o 
   5   5   7      716.34      761.20     33.90 o 
   6   5   7      291.95      300.46     24.37 o 
   7   5   7      299.97      296.44     24.97 o 
   8   5   7      334.91      366.07     26.47 o 
   9   5   7      203.98      213.90     23.91 o 
  10   5   7       68.84       42.42     16.42 o 
  11   5   7        2.99        6.84     15.43 o 
  12   5   7       43.80       61.27     21.00 o 
  13   5   7       35.47       10.09     18.49 o 
  14   5   7       92.90      107.33     24.58 o 
 -16   6   7       80.05       40.91     48.76 o 
 -15   6   7       74.88       46.83     24.85 o 
 -14   6   7        0.00       -1.44     21.51 o 
 -13   6   7        5.09      -18.34     27.97 o 
 -12   6   7       78.19       40.49     22.00 o 
 -11   6   7      351.32      319.33     36.08 o 
 -10   6   7      203.19      192.47     27.32 o 
  -9   6   7      114.85      186.45     25.94 o 
  -8   6   7       19.50       42.53     18.08 o 
  -7   6   7        0.23      -19.40     12.94 o 
  -6   6   7        0.31       10.56     17.39 o 
  -5   6   7       24.91        1.36     21.82 o 
  -4   6   7      448.78      436.83     27.34 o 
  -3   6   7        2.00       11.06     13.49 o 
  -2   6   7      111.76      130.71     22.27 o 
  -1   6   7       78.74       68.92     16.60 o 
   0   6   7      108.19       96.49     17.52 o 
   1   6   7       15.80       10.37     14.49 o 
   2   6   7      467.76      493.11     32.29 o 
   3   6   7      105.54      134.42     21.56 o 
   4   6   7      545.95      539.37     34.69 o 
   5   6   7      148.26      184.15     20.70 o 
   6   6   7      717.64      652.42     34.35 o 
   7   6   7       90.69       92.62     18.12 o 
   8   6   7        1.36       22.79     16.18 o 
   9   6   7      150.41      133.80     21.18 o 
  10   6   7       23.98       39.41     17.53 o 
  11   6   7        0.10        0.21     15.86 o 
  12   6   7      100.06      109.81     21.66 o 
  13   6   7       30.24       51.39     22.09 o 
 -14   7   7       45.83       11.03     25.08 o 
 -13   7   7       66.19       34.14     24.80 o 
 -12   7   7        3.49      -23.91     19.79 o 
 -11   7   7        0.19      -26.77     17.85 o 
 -10   7   7      329.97      394.99     44.35 o 
  -9   7   7      351.41      345.46     33.47 o 
  -8   7   7       46.17       42.91     20.39 o 
  -7   7   7      241.56      205.55     28.71 o 
  -6   7   7       28.34       35.49     20.39 o 
  -5   7   7      607.39      646.21     41.91 o 
  -4   7   7      128.77      102.66     23.39 o 
  -3   7   7      131.78      117.87     19.14 o 
  -2   7   7      552.24      647.05     34.48 o 
  -1   7   7      538.47      490.94     30.71 o 
   0   7   7      776.85      818.52     38.55 o 
   1   7   7        7.23        9.32     14.65 o 
   2   7   7      140.64      120.77     19.50 o 
   3   7   7       16.30        7.86     16.08 o 
   4   7   7       34.84       32.98     19.58 o 
   5   7   7       44.53       49.47     19.09 o 
   6   7   7      717.12      700.25     42.75 o 
   7   7   7       35.29       40.10     20.03 o 
   8   7   7       16.78       55.04     20.58 o 
   9   7   7      152.61      167.34     31.45 o 
  10   7   7       11.75       14.96     18.36 o 
  11   7   7      120.88      142.63     24.45 o 
 -12   8   7       97.27       51.09     24.31 o 
 -11   8   7       39.41        3.78     21.67 o 
 -10   8   7        0.12      -28.12     18.75 o 
  -9   8   7      130.74      109.75     26.46 o 
  -8   8   7      100.44      100.80     25.29 o 
  -7   8   7       27.32        1.98     24.04 o 
  -6   8   7       52.09       23.77     20.65 o 
  -5   8   7       12.86       42.33     22.82 o 
  -4   8   7       67.56       55.65     21.51 o 
  -3   8   7      216.21      255.06     48.18 o 
  -2   8   7      867.38      938.49     43.70 o 
  -1   8   7      208.40      214.08     28.03 o 
   0   8   7      219.96      291.11     29.17 o 
   1   8   7      251.49      227.28     39.18 o 
   2   8   7       67.74       44.98     17.43 o 
   3   8   7        2.77       13.72     22.29 o 
   4   8   7      292.91      262.70     42.20 o 
   5   8   7        5.04       -5.72     17.95 o 
   6   8   7       10.07       23.94     20.19 o 
   7   8   7       31.54       -9.46     20.19 o 
   8   8   7      115.36       83.54     35.38 o 
   9   8   7        0.01      -17.75     18.15 o 
  -8   9   7      527.54      501.74     42.77 o 
  -7   9   7        2.64       19.91     22.56 o 
  -6   9   7      248.29      249.21     31.59 o 
  -5   9   7       19.01       29.60     21.84 o 
  -4   9   7       10.78       12.85     19.36 o 
  -3   9   7        3.10        0.74     17.02 o 
  -2   9   7        2.87       -0.04     19.35 o 
  -1   9   7       16.10       28.60     21.63 o 
   0   9   7        6.08       26.30     17.80 o 
   1   9   7        8.00       15.42     17.91 o 
   2   9   7        3.55       10.86     18.76 o 
   3   9   7        0.51       -7.04     19.08 o 
   4   9   7       18.25       19.51     19.54 o 
   5   9   7       36.51       49.29     21.41 o 
 -20   0   8      113.11      117.56     50.96 o 
 -19   0   8        2.87       -2.73     41.60 o 
 -18   0   8      239.86      298.76     55.28 o 
 -17   0   8       62.49       59.98     74.24 o 
 -16   0   8      379.48      403.24     55.65 o 
 -15   0   8       13.34      -10.75     34.75 o 
 -14   0   8      163.11      181.71     48.46 o 
 -13   0   8       76.64       35.47     77.24 o 
 -12   0   8       85.63       59.13     32.52 o 
 -11   0   8     1692.90     1546.61     72.73 o 
 -10   0   8       88.88       87.73     19.80 o 
  -9   0   8      127.38      128.97     35.83 o 
  -8   0   8      614.31      613.14     27.76 o 
  -7   0   8     4379.02     4203.59     93.41 o 
  -6   0   8     6867.87     6822.83    156.10 o 
  -5   0   8    13710.96    13560.36    292.07 o 
  -4   0   8    10638.21    10261.22    226.33 o 
  -3   0   8     5973.15     5945.70    118.62 o 
  -2   0   8     2152.85     2212.08     55.67 o 
  -1   0   8     1390.12     1934.29    115.48 o 
   0   0   8      359.51      763.75     75.05 o 
   1   0   8      778.71      816.33     35.04 o 
   2   0   8      696.04      651.16     29.38 o 
   3   0   8      949.74      866.05     42.12 o 
   4   0   8      628.58      633.24     30.32 o 
   5   0   8      230.51      249.40     22.58 o 
   6   0   8      162.15      137.74     18.42 o 
   7   0   8     1521.14     1573.22     65.64 o 
   8   0   8      195.72      231.67     32.50 o 
   9   0   8       28.14       28.60     18.96 o 
  10   0   8       53.53       44.89     30.88 o 
  11   0   8       40.72       57.56     24.77 o 
  12   0   8       42.00       27.44     26.70 o 
  13   0   8      303.39      307.41     42.89 o 
  14   0   8       10.60       33.70     25.50 o 
  15   0   8        4.38       11.93     31.58 o 
  16   0   8      198.65      226.31     42.90 o 
 -20   1   8        0.34      -50.29     33.53 o 
 -19   1   8       72.03        1.11     34.75 o 
 -18   1   8       12.09       16.06     33.30 o 
 -17   1   8        8.57      -13.27     26.88 o 
 -16   1   8        0.50      -35.24     24.28 o 
 -15   1   8       15.82       28.86     25.14 o 
 -14   1   8      403.26      418.28     36.01 o 
 -13   1   8     1233.57     1311.34     59.27 o 
 -12   1   8       24.00       27.09     19.67 o 
 -11   1   8      198.00      195.19     19.62 o 
 -10   1   8     1727.02     1769.24     47.36 o 
  -9   1   8       88.52       90.38     16.70 o 
  -8   1   8      983.03      922.13     22.75 o 
  -7   1   8       15.92       23.97      9.64 o 
  -6   1   8      140.96      178.31     15.43 o 
  -5   1   8      409.69      419.97     18.91 o 
  -4   1   8     2576.08     2482.28     42.47 o 
  -3   1   8      924.01      792.97     23.29 o 
  -2   1   8      181.98      206.83     14.43 o 
  -1   1   8      106.33      151.04     12.05 o 
   0   1   8       31.56       77.39     10.19 o 
   1   1   8       25.40       43.98      9.65 o 
   2   1   8     1464.15     1505.40     35.58 o 
   3   1   8      350.58      361.09     18.07 o 
   4   1   8     2375.10     2280.89     46.99 o 
   5   1   8      800.34      720.21     26.21 o 
   6   1   8      160.90      181.89     24.37 o 
   7   1   8        2.59        7.33     12.62 o 
   8   1   8        0.19        6.42     12.81 o 
   9   1   8      789.55      767.38     39.12 o 
  10   1   8       87.27       67.93     17.87 o 
  11   1   8        0.14       -2.22     18.41 o 
  12   1   8       79.44       55.96     17.56 o 
  13   1   8      340.35      294.51     33.70 o 
  14   1   8       12.15      -14.86     16.93 o 
  15   1   8        7.16        9.81     19.03 o 
  16   1   8      117.75       71.33     32.15 o 
 -19   2   8      285.51      390.91     50.02 o 
 -18   2   8      512.94      583.70     57.71 o 
 -17   2   8      889.00      905.74     63.85 o 
 -16   2   8       58.96        5.34     29.17 o 
 -15   2   8       38.61       16.90     27.26 o 
 -14   2   8        2.22       11.30     24.06 o 
 -13   2   8        3.02       -2.45     18.09 o 
 -12   2   8       24.94       32.07     17.20 o 
 -11   2   8      804.24      712.05     31.87 o 
 -10   2   8      277.86      285.38     22.34 o 
  -9   2   8      334.57      317.81     22.16 o 
  -8   2   8      309.44      367.88     22.38 o 
  -7   2   8      141.63      169.51     16.06 o 
  -6   2   8       74.38       75.62      9.42 o 
  -5   2   8      265.60      273.24     13.99 o 
  -4   2   8      567.26      533.00     18.54 o 
  -3   2   8       89.62       87.24     11.46 o 
  -2   2   8        3.68        6.78      8.24 o 
  -1   2   8        0.23       -6.04      7.58 o 
   0   2   8      132.13      181.67     13.71 o 
   1   2   8      159.64      133.39     12.03 o 
   2   2   8      402.08      449.43     22.00 o 
   3   2   8      945.20      837.60     43.54 o 
   4   2   8       41.96       35.69     11.01 o 
   5   2   8        0.38       -0.68     13.45 o 
   6   2   8      852.82      805.46     29.24 o 
   7   2   8      575.00      511.81     26.76 o 
   8   2   8      567.61      557.87     27.81 o 
   9   2   8      171.02      179.90     22.10 o 
  10   2   8       23.28       32.97     16.19 o 
  11   2   8       39.07       84.15     20.04 o 
  12   2   8        9.31       -0.49     14.77 o 
  13   2   8      211.23      232.79     40.05 o 
  14   2   8       20.29       22.98     18.23 o 
  15   2   8       61.90       64.21     21.25 o 
 -19   3   8      187.02      205.76     43.27 o 
 -18   3   8       12.18      -34.05     48.19 o 
 -17   3   8        9.26       19.17     30.61 o 
 -16   3   8        0.03       -1.51     46.20 o 
 -15   3   8        1.16      -29.48     19.66 o 
 -14   3   8        6.79       28.11     20.80 o 
 -13   3   8      183.37      136.37     23.99 o 
 -12   3   8      137.22      115.98     22.48 o 
 -11   3   8     2095.99     2119.89     60.24 o 
 -10   3   8       75.84       80.11     19.98 o 
  -9   3   8      207.10      255.91     25.20 o 
  -8   3   8      179.13      185.23     22.29 o 
  -7   3   8        2.64       14.48     14.45 o 
  -6   3   8       15.92       26.65     14.51 o 
  -5   3   8      448.32      397.00     20.43 o 
  -4   3   8      674.30      701.98     25.38 o 
  -3   3   8        6.46       -1.06     10.13 o 
  -2   3   8     1155.72     1157.64     27.56 o 
  -1   3   8     1606.73     1628.93     47.74 o 
   0   3   8      835.38      915.69     26.01 o 
   1   3   8      246.22      260.45     17.07 o 
   2   3   8       28.55       19.84     10.94 o 
   3   3   8        3.78       23.69     12.56 o 
   4   3   8      278.88      307.97     19.49 o 
   5   3   8      173.05      173.21     18.26 o 
   6   3   8      516.66      505.96     30.80 o 
   7   3   8        0.86       39.61     13.72 o 
   8   3   8      403.76      387.63     26.19 o 
   9   3   8      510.83      526.70     29.27 o 
  10   3   8     1174.15     1153.62     47.44 o 
  11   3   8      983.36      934.19     45.56 o 
  12   3   8       71.42       96.93     21.52 o 
  13   3   8       10.63       15.06     16.89 o 
  14   3   8       10.16       29.63     18.89 o 
  15   3   8       17.03       41.51     21.71 o 
 -18   4   8      217.34      284.17     45.08 o 
 -17   4   8      153.20       77.37     78.42 o 
 -16   4   8       47.03        6.11     22.53 o 
 -15   4   8      130.72       96.25     24.59 o 
 -14   4   8      306.92      331.95     32.68 o 
 -13   4   8      377.57      375.88     36.76 o 
 -12   4   8       75.79       33.79     19.83 o 
 -11   4   8      101.43       95.86     21.99 o 
 -10   4   8       54.04       50.74     18.98 o 
  -9   4   8      287.55      294.50     27.65 o 
  -8   4   8       73.84       59.63     19.26 o 
  -7   4   8       45.03       25.30     16.06 o 
  -6   4   8        3.51        8.30     14.79 o 
  -5   4   8       53.84       89.02     14.08 o 
  -4   4   8      305.32      342.92     21.80 o 
  -3   4   8       44.78       42.69     11.91 o 
  -2   4   8      625.50      615.78     27.96 o 
  -1   4   8      847.55      825.48     39.17 o 
   0   4   8       70.40       51.83     10.82 o 
   1   4   8       19.02       15.27     11.02 o 
   2   4   8      940.63      956.82     29.02 o 
   3   4   8      795.29      804.29     27.27 o 
   4   4   8       27.42       53.85     13.25 o 
   5   4   8       30.67       18.50     13.20 o 
   6   4   8       53.14       32.54     14.46 o 
   7   4   8      249.53      306.60     25.55 o 
   8   4   8      385.26      384.91     26.36 o 
   9   4   8      417.34      453.91     29.21 o 
  10   4   8       47.52       44.26     15.95 o 
  11   4   8       15.82       19.88     17.63 o 
  12   4   8        1.14       12.21     17.72 o 
  13   4   8        0.60        2.13     18.11 o 
  14   4   8        5.14        8.07     19.50 o 
 -17   5   8      229.82      144.01     31.47 o 
 -16   5   8       57.67       10.80     23.43 o 
 -15   5   8      227.84      225.52     31.90 o 
 -14   5   8       71.50       47.81     23.69 o 
 -13   5   8       14.70        9.81     20.03 o 
 -12   5   8      165.49      142.63     31.07 o 
 -11   5   8       62.48       67.99     21.04 o 
 -10   5   8      271.43      264.29     28.58 o 
  -9   5   8      254.60      327.55     40.75 o 
  -8   5   8       22.84       24.77     19.27 o 
  -7   5   8      209.93      214.99     25.57 o 
  -6   5   8       28.73        7.32     17.42 o 
  -5   5   8       84.46       90.06     21.91 o 
  -4   5   8      129.47      145.94     17.28 o 
  -3   5   8      541.99      512.39     28.12 o 
  -2   5   8        0.16      -13.29     12.38 o 
  -1   5   8      178.77      176.38     25.04 o 
   0   5   8       68.68      101.35     17.22 o 
   1   5   8      162.94      176.76     22.58 o 
   2   5   8       19.39        8.55     14.03 o 
   3   5   8      934.21      819.16     34.36 o 
   4   5   8      262.74      287.72     23.31 o 
   5   5   8     1686.57     1551.07     44.32 o 
   6   5   8      495.27      567.39     32.40 o 
   7   5   8      415.23      414.21     27.69 o 
   8   5   8       98.03       86.22     17.64 o 
   9   5   8       17.75        9.34     14.93 o 
  10   5   8       53.77       80.44     18.53 o 
  11   5   8       14.33       22.43     19.80 o 
  12   5   8       10.04       20.50     19.56 o 
  13   5   8        3.27        6.99     19.42 o 
 -16   6   8      176.46      175.58     32.14 o 
 -15   6   8      451.27      498.34     42.52 o 
 -14   6   8      311.56      328.79     35.29 o 
 -13   6   8      218.44      217.36     31.43 o 
 -12   6   8        0.71       -0.94     20.54 o 
 -11   6   8        0.58      -10.63     19.39 o 
 -10   6   8       42.55       31.95     20.83 o 
  -9   6   8      254.85      206.58     30.53 o 
  -8   6   8       18.28        2.51     23.66 o 
  -7   6   8        1.96      -11.83     16.20 o 
  -6   6   8        8.70       -7.45     15.86 o 
  -5   6   8      252.07      250.24     28.14 o 
  -4   6   8      185.64      193.37     26.26 o 
  -3   6   8      212.35      273.77     24.69 o 
  -2   6   8      174.77      159.85     20.28 o 
  -1   6   8       17.84       62.98     16.61 o 
   0   6   8      379.22      417.90     28.09 o 
   1   6   8      210.64      248.86     23.18 o 
   2   6   8      260.09      262.23     29.49 o 
   3   6   8      192.15      195.67     21.11 o 
   4   6   8      354.65      330.26     28.95 o 
   5   6   8      279.44      270.11     28.18 o 
   6   6   8        0.17        7.06     15.94 o 
   7   6   8       18.29        9.69     16.40 o 
   8   6   8        0.37       46.01     18.96 o 
   9   6   8       41.08       22.67     17.54 o 
  10   6   8        2.99       13.04     16.74 o 
  11   6   8        0.09       18.58     17.46 o 
  12   6   8       44.93       59.76     23.42 o 
 -14   7   8        8.45       -6.16     23.05 o 
 -13   7   8        1.12        8.38     31.77 o 
 -12   7   8       11.90        3.74     21.32 o 
 -11   7   8       11.74       -6.63     19.69 o 
 -10   7   8       13.85       42.48     33.89 o 
  -9   7   8      149.32      116.79     25.08 o 
  -8   7   8      903.15      841.58     60.22 o 
  -7   7   8     1214.79     1243.28     52.50 o 
  -6   7   8       48.43       53.44     22.30 o 
  -5   7   8       13.86       29.19     20.30 o 
  -4   7   8      102.28      146.89     25.26 o 
  -3   7   8      226.37      219.47     28.26 o 
  -2   7   8      337.19      372.22     28.11 o 
  -1   7   8      260.69      264.42     25.30 o 
   0   7   8       14.61       42.39     16.16 o 
   1   7   8       11.00       -2.95     14.31 o 
   2   7   8       12.64       19.12     19.01 o 
   3   7   8        0.52        3.45     16.15 o 
   4   7   8       98.95      115.16     23.35 o 
   5   7   8       15.23        1.69     17.34 o 
   6   7   8        3.78      -18.05     23.95 o 
   7   7   8      911.08      786.82     46.64 o 
   8   7   8      307.73      300.45     32.00 o 
   9   7   8        3.16       -4.88     18.88 o 
  10   7   8        0.56       21.37     20.37 o 
 -11   8   8      223.03      252.22     41.88 o 
 -10   8   8      607.94      618.07     55.71 o 
  -9   8   8        3.46      -21.02     21.01 o 
  -8   8   8       12.67       -9.71     19.77 o 
  -7   8   8      453.37      479.41     40.71 o 
  -6   8   8        8.21        3.65     19.67 o 
  -5   8   8      148.73      143.31     27.79 o 
  -4   8   8       72.71       67.45     23.07 o 
  -3   8   8      220.59      197.87     28.43 o 
  -2   8   8      632.10      688.09     45.20 o 
  -1   8   8      409.60      486.35     38.54 o 
   0   8   8      458.09      462.69     33.01 o 
   1   8   8      762.02      733.68     39.74 o 
   2   8   8      303.40      277.67     29.93 o 
   3   8   8       65.70      103.82     26.58 o 
   4   8   8        0.10       19.71     17.71 o 
   5   8   8       69.79       79.70     33.40 o 
   6   8   8      129.05      141.26     26.78 o 
   7   8   8      278.22      312.39     33.89 o 
  -7   9   8      252.66      255.31     40.90 o 
  -6   9   8      142.30      171.44     30.63 o 
  -5   9   8        5.86       10.78     21.60 o 
  -4   9   8        3.23       -4.15     20.14 o 
  -3   9   8        5.43      -16.78     18.93 o 
  -2   9   8       74.92       90.19     27.55 o 
  -1   9   8        0.02       25.98     20.59 o 
   0   9   8        0.03       15.39     17.43 o 
   1   9   8        0.59        8.25     17.46 o 
   2   9   8       32.27       25.84     20.46 o 
   3   9   8       33.46       47.40     27.27 o 
 -19   1   9       63.76        8.53     35.77 o 
 -18   1   9       97.68       36.28     34.56 o 
 -17   1   9       20.67       13.48     32.55 o 
 -16   1   9      291.87      257.67     34.85 o 
 -15   1   9      162.50       86.18     40.38 o 
 -14   1   9       93.09       87.03     26.50 o 
 -13   1   9      120.79      121.15     31.69 o 
 -12   1   9       90.74       63.86     24.65 o 
 -11   1   9      149.17      120.48     19.87 o 
 -10   1   9      314.17      351.63     24.81 o 
  -9   1   9      517.67      531.14     25.85 o 
  -8   1   9      563.29      515.10     18.77 o 
  -7   1   9      280.01      308.55     15.75 o 
  -6   1   9      646.37      634.31     20.70 o 
  -5   1   9      161.75      181.28     13.24 o 
  -4   1   9      659.96      643.05     32.77 o 
  -3   1   9      463.90      510.27     19.29 o 
  -2   1   9      920.63      938.57     24.94 o 
  -1   1   9      849.29      859.73     29.19 o 
   0   1   9       20.04       59.11     10.73 o 
   1   1   9       15.34        4.35      9.56 o 
   2   1   9      390.72      462.73     23.32 o 
   3   1   9        3.11        2.21     10.67 o 
   4   1   9      339.94      361.50     19.45 o 
   5   1   9       47.89       38.14     16.65 o 
   6   1   9      115.74      137.38     43.54 o 
   7   1   9        1.43       31.45     12.39 o 
   8   1   9       18.47       24.62     14.09 o 
   9   1   9       28.33       33.46     15.63 o 
  10   1   9       73.27       47.82     20.13 o 
  11   1   9       41.75       42.67     18.69 o 
  12   1   9       33.89       49.25     22.63 o 
  13   1   9        1.46        7.03     16.84 o 
  14   1   9      159.97      102.60     30.26 o 
  15   1   9        3.37       18.80     19.10 o 
 -19   2   9       99.88       89.09     40.05 o 
 -18   2   9      282.77      295.99     46.33 o 
 -17   2   9      152.74      128.76     38.03 o 
 -16   2   9        8.82      -28.61     22.16 o 
 -15   2   9       69.57       44.52     29.90 o 
 -14   2   9       26.74       46.02     28.83 o 
 -13   2   9        0.20      -39.32     49.44 o 
 -12   2   9      570.95      586.11     35.55 o 
 -11   2   9      459.37      490.94     32.08 o 
 -10   2   9     1255.25     1252.25     43.74 o 
  -9   2   9      140.77      143.91     20.34 o 
  -8   2   9      413.10      432.97     24.54 o 
  -7   2   9      252.71      261.13     21.18 o 
  -6   2   9      124.03      140.60     12.07 o 
  -5   2   9      288.82      288.63     15.54 o 
  -4   2   9       17.22       12.63      8.59 o 
  -3   2   9        0.12       -6.55      6.72 o 
  -2   2   9      105.83      109.90     13.15 o 
  -1   2   9       43.36       38.75     10.58 o 
   0   2   9      182.74      203.13     16.94 o 
   1   2   9        6.66      -11.31      7.54 o 
   2   2   9      166.85      142.38     17.17 o 
   3   2   9      422.70      421.71     29.50 o 
   4   2   9      237.90      237.78     18.99 o 
   5   2   9       14.37       -1.65     11.34 o 
   6   2   9      173.63      179.39     18.67 o 
   7   2   9      530.36      493.37     26.92 o 
   8   2   9        0.82       -1.17     16.09 o 
   9   2   9      337.04      271.15     25.97 o 
  10   2   9       21.50       34.26     17.36 o 
  11   2   9        3.25       12.89     16.33 o 
  12   2   9       30.97        7.33     16.63 o 
  13   2   9       24.38       65.94     20.59 o 
  14   2   9       55.46       74.01     24.97 o 
 -18   3   9        0.33       38.58     33.70 o 
 -17   3   9       24.19       30.00     48.43 o 
 -16   3   9       50.40       46.04     29.33 o 
 -15   3   9       65.66       23.74     40.95 o 
 -14   3   9        3.85      -16.76     18.71 o 
 -13   3   9      287.81      303.66     29.73 o 
 -12   3   9      224.51      194.62     25.38 o 
 -11   3   9      122.82      123.49     27.22 o 
 -10   3   9      591.80      623.30     43.19 o 
  -9   3   9      174.75      150.48     21.98 o 
  -8   3   9       84.97      113.08     20.05 o 
  -7   3   9      486.12      525.18     32.46 o 
  -6   3   9      327.80      329.29     26.32 o 
  -5   3   9       40.32       61.46     12.94 o 
  -4   3   9       71.95       81.33     17.04 o 
  -3   3   9      360.71      366.83     22.61 o 
  -2   3   9        0.26       -2.64      6.90 o 
  -1   3   9       74.25       81.61     13.06 o 
   0   3   9      212.73      258.80     30.15 o 
   1   3   9       34.19       37.42     12.02 o 
   2   3   9        0.01       -9.35     10.49 o 
   3   3   9       86.50       96.21     14.71 o 
   4   3   9      772.06      691.15     35.48 o 
   5   3   9       85.09       56.07     14.40 o 
   6   3   9      187.63      183.46     19.50 o 
   7   3   9      609.01      615.68     31.33 o 
   8   3   9      339.92      321.82     24.19 o 
   9   3   9      713.84      722.14     40.62 o 
  10   3   9        3.62        8.66     16.39 o 
  11   3   9       53.24       42.47     18.97 o 
  12   3   9      360.03      435.75     45.06 o 
  13   3   9       74.92      121.54     42.76 o 
  14   3   9        7.66       28.27     19.97 o 
 -17   4   9        2.02      -21.46     43.16 o 
 -16   4   9        2.65      -11.90     35.83 o 
 -15   4   9        1.27      -19.48     21.67 o 
 -14   4   9      213.00      208.50     28.86 o 
 -13   4   9      201.40      222.61     32.91 o 
 -12   4   9      133.84      136.01     27.14 o 
 -11   4   9       43.58       49.57     20.41 o 
 -10   4   9      106.31       66.72     20.67 o 
  -9   4   9      239.33      254.76     27.42 o 
  -8   4   9      224.32      208.00     25.84 o 
  -7   4   9        5.81        4.78     21.74 o 
  -6   4   9       63.69       65.46     18.88 o 
  -5   4   9      494.48      533.80     34.35 o 
  -4   4   9       10.28       12.73     19.62 o 
  -3   4   9      125.44      130.00     17.29 o 
  -2   4   9      282.00      266.10     25.03 o 
  -1   4   9      293.98      278.29     24.38 o 
   0   4   9      792.72      805.55     31.58 o 
   1   4   9      252.64      278.00     22.40 o 
   2   4   9      596.34      575.37     29.07 o 
   3   4   9      296.72      301.08     25.64 o 
   4   4   9      570.41      562.94     34.13 o 
   5   4   9      348.84      402.61     26.47 o 
   6   4   9      721.87      703.53     51.73 o 
   7   4   9      394.26      374.40     26.21 o 
   8   4   9      122.39      159.31     20.41 o 
   9   4   9       63.65       89.45     18.12 o 
  10   4   9        5.90       -8.16     18.77 o 
  11   4   9       21.83       76.39     21.17 o 
  12   4   9       46.85       32.07     20.06 o 
  13   4   9        2.08        7.29     19.11 o 
 -16   5   9       64.84       36.32     41.60 o 
 -15   5   9      200.06      183.84     30.42 o 
 -14   5   9        7.28      -30.52     20.35 o 
 -13   5   9       19.81        7.05     22.27 o 
 -12   5   9        1.19       -3.85     19.66 o 
 -11   5   9        9.17       10.39     19.66 o 
 -10   5   9      100.71       58.68     23.38 o 
  -9   5   9       12.79      -13.25     17.48 o 
  -8   5   9        0.87      -18.63     16.42 o 
  -7   5   9        0.80       -7.66     17.36 o 
  -6   5   9       69.49       20.70     20.16 o 
  -5   5   9       66.47       69.78     20.81 o 
  -4   5   9       39.37       36.85     16.76 o 
  -3   5   9      430.41      421.53     26.90 o 
  -2   5   9      166.46      121.43     18.45 o 
  -1   5   9      311.75      302.35     24.78 o 
   0   5   9       53.66       44.56     23.12 o 
   1   5   9      144.64      159.08     23.87 o 
   2   5   9      479.67      524.56     30.28 o 
   3   5   9      324.38      330.71     28.15 o 
   4   5   9        6.04       -7.79     14.59 o 
   5   5   9      280.94      336.89     28.82 o 
   6   5   9      485.68      488.93     32.09 o 
   7   5   9      791.56      779.55     37.72 o 
   8   5   9      100.21      115.72     24.44 o 
   9   5   9      118.02      124.35     20.56 o 
  10   5   9       35.91       24.00     19.54 o 
  11   5   9       49.90       47.19     21.28 o 
  12   5   9        9.24       11.31     19.27 o 
 -15   6   9       46.21       35.41     25.67 o 
 -14   6   9        0.25       -8.62     36.71 o 
 -13   6   9       62.87       43.60     23.69 o 
 -12   6   9        0.30       -5.29     20.20 o 
 -11   6   9       45.35       40.35     21.90 o 
 -10   6   9       15.97       -9.81     19.64 o 
  -9   6   9      169.95      145.99     25.61 o 
  -8   6   9       70.58       78.24     21.94 o 
  -7   6   9      112.57      136.28     24.78 o 
  -6   6   9     1075.62     1080.63     60.69 o 
  -5   6   9      149.65      181.94     24.94 o 
  -4   6   9       25.01       11.78     17.78 o 
  -3   6   9       16.61       -4.35     16.26 o 
  -2   6   9      145.67      128.04     19.70 o 
  -1   6   9       37.53       43.28     16.32 o 
   0   6   9      471.40      499.36     30.68 o 
   1   6   9      267.05      248.65     22.64 o 
   2   6   9        8.26       27.22     17.41 o 
   3   6   9        4.06       25.39     17.76 o 
   4   6   9        0.37      -14.69     14.60 o 
   5   6   9      269.78      246.84     27.63 o 
   6   6   9        4.60       33.30     17.38 o 
   7   6   9       64.92       49.97     20.28 o 
   8   6   9        5.70       15.60     18.27 o 
   9   6   9       43.04       56.13     20.36 o 
  10   6   9       12.76        5.43     17.79 o 
 -13   7   9       32.88       16.74     24.74 o 
 -12   7   9      121.78      107.68     28.27 o 
 -11   7   9       16.80       -6.32     21.01 o 
 -10   7   9       56.37       21.14     22.42 o 
  -9   7   9      916.53      837.40     49.85 o 
  -8   7   9      128.57      101.61     26.90 o 
  -7   7   9      460.92      479.97     49.65 o 
  -6   7   9      326.75      324.22     50.58 o 
  -5   7   9      277.94      306.05     32.37 o 
  -4   7   9       38.49       79.81     22.83 o 
  -3   7   9      347.71      363.17     33.96 o 
  -2   7   9      143.67      106.07     34.26 o 
  -1   7   9       18.74       21.18     16.47 o 
   0   7   9        7.23       29.15     17.25 o 
   1   7   9        0.19       -2.51     16.53 o 
   2   7   9        8.23       10.60     16.71 o 
   3   7   9        4.26       -9.51     19.03 o 
   4   7   9      149.22      124.53     24.36 o 
   5   7   9      187.95      170.72     26.06 o 
   6   7   9        0.63        2.02     18.44 o 
   7   7   9      239.03      244.06     29.57 o 
   8   7   9      105.23      107.08     23.84 o 
 -10   8   9      146.94       66.42     22.57 o 
  -9   8   9       22.21       12.82     20.45 o 
  -8   8   9        2.26      -11.65     23.76 o 
  -7   8   9       50.16       14.47     23.07 o 
  -6   8   9        1.21      -11.33     20.33 o 
  -5   8   9        3.36       21.92     20.73 o 
  -4   8   9       36.18       33.21     21.93 o 
  -3   8   9       16.11       39.12     22.44 o 
  -2   8   9       18.15       -2.24     19.83 o 
  -1   8   9       31.88       31.41     21.63 o 
   0   8   9       27.19       54.02     21.72 o 
   1   8   9       85.17       78.94     22.26 o 
   2   8   9       21.26       26.74     19.40 o 
   3   8   9       14.58       11.64     20.39 o 
   4   8   9        0.01        7.39     18.96 o 
   5   8   9        0.04      -23.49     20.19 o 
  -4   9   9        9.56       -4.07     23.14 o 
  -3   9   9       11.22       14.05     22.15 o 
  -2   9   9       80.45      106.65     29.23 o 
  -1   9   9      153.46      214.09     31.05 o 
 -19   0  10      155.53      115.75     66.91 o 
 -18   0  10      558.36      692.42    106.42 o 
 -17   0  10       45.91      -22.24     41.99 o 
 -16   0  10       35.03       -9.51     50.46 o 
 -15   0  10        4.07      -45.98     59.97 o 
 -14   0  10       92.21       47.42     37.79 o 
 -13   0  10        0.47       25.69     32.99 o 
 -12   0  10      207.97      222.43     39.83 o 
 -11   0  10       73.96       38.23     31.19 o 
 -10   0  10      344.48      439.12     47.43 o 
  -9   0  10     4336.74     3996.83    124.92 o 
  -8   0  10       55.00       82.99     16.89 o 
  -7   0  10     2644.19     2582.20     66.14 o 
  -6   0  10       10.93        1.52     15.11 o 
  -5   0  10      330.63      322.45     27.28 o 
  -4   0  10      378.46      309.59     27.82 o 
  -3   0  10       19.42       25.33     15.08 o 
  -2   0  10      735.73      736.77     47.31 o 
  -1   0  10       48.51       49.38     15.36 o 
   0   0  10      726.27      706.58     33.92 o 
   1   0  10      473.36      518.36     32.82 o 
   2   0  10       48.06       44.19     19.08 o 
   3   0  10       12.43       23.80     18.56 o 
   4   0  10      488.60      488.86     41.37 o 
   5   0  10       77.04       33.92     17.91 o 
   6   0  10       73.93       28.79     22.04 o 
   7   0  10      240.55      220.67     32.48 o 
   8   0  10       14.43       33.99     22.16 o 
   9   0  10        6.18       14.84     33.20 o 
  10   0  10       75.17       66.29     43.81 o 
  11   0  10       27.71       53.91     26.65 o 
  12   0  10        3.96       47.33     17.11 o 
  13   0  10       21.10       37.93     25.56 o 
  14   0  10       16.70       60.34     31.55 o 
 -19   1  10       45.94       14.95     43.39 o 
 -18   1  10       19.02       46.98     36.50 o 
 -17   1  10       75.67       76.79     35.80 o 
 -16   1  10       45.20       38.77     25.31 o 
 -15   1  10      118.75      117.63     32.41 o 
 -14   1  10       10.59        5.25     25.01 o 
 -13   1  10       24.76      -32.83     32.37 o 
 -12   1  10       36.95       30.88     22.05 o 
 -11   1  10      103.13      114.49     24.48 o 
 -10   1  10     1570.05     1603.51     46.21 o 
  -9   1  10       41.24        8.05     25.78 o 
  -8   1  10      102.83      135.04     16.59 o 
  -7   1  10      129.18      151.50     13.14 o 
  -6   1  10      107.66      139.68     13.12 o 
  -5   1  10      238.69      260.72     16.31 o 
  -4   1  10        9.25       11.67     10.69 o 
  -3   1  10       61.04       48.95     11.05 o 
  -2   1  10      718.41      748.83     26.77 o 
  -1   1  10        0.57        7.95     10.02 o 
   0   1  10      168.09      168.13     15.12 o 
   1   1  10      195.31      207.06     20.08 o 
   2   1  10        0.64       -7.40      9.99 o 
   3   1  10       96.88      126.81     16.61 o 
   4   1  10      125.15      116.75     14.70 o 
   5   1  10      464.48      466.59     29.10 o 
   6   1  10      137.04      168.78     24.77 o 
   7   1  10      293.11      273.60     25.42 o 
   8   1  10      193.71      153.64     20.32 o 
   9   1  10       14.44        9.05     12.05 o 
  10   1  10        0.64       -1.21     15.07 o 
  11   1  10      128.39      151.41     23.78 o 
  12   1  10      106.32      117.24     27.71 o 
  13   1  10       47.68       31.51     19.77 o 
  14   1  10       18.73       53.55     22.17 o 
 -18   2  10      181.79      228.15     44.56 o 
 -17   2  10       69.84       37.10     27.53 o 
 -16   2  10       79.51       61.76     32.22 o 
 -15   2  10        4.68       27.09     28.59 o 
 -14   2  10       17.01      -11.67     49.08 o 
 -13   2  10        1.99       10.09     32.35 o 
 -12   2  10      324.17      331.11     49.73 o 
 -11   2  10       15.93       44.89     17.79 o 
 -10   2  10      150.78      194.90     23.50 o 
  -9   2  10      119.21      121.54     20.56 o 
  -8   2  10      175.71      226.55     23.50 o 
  -7   2  10        1.22       -3.74     14.34 o 
  -6   2  10      206.57      220.01     23.29 o 
  -5   2  10      110.17      132.22     12.91 o 
  -4   2  10      607.71      596.39     22.03 o 
  -3   2  10       78.96       92.52     12.30 o 
  -2   2  10       18.62       38.10     11.95 o 
  -1   2  10       89.24      109.22     13.61 o 
   0   2  10       20.29       33.25     11.55 o 
   1   2  10      403.64      400.43     21.89 o 
   2   2  10       38.75       19.36      9.69 o 
   3   2  10      229.57      231.55     18.21 o 
   4   2  10       16.41       12.13     12.42 o 
   5   2  10      495.07      513.84     34.42 o 
   6   2  10      134.74      168.20     18.32 o 
   7   2  10      755.86      760.99     39.84 o 
   8   2  10       10.40       12.55     14.90 o 
   9   2  10        4.32       -5.80     15.67 o 
  10   2  10        1.25       -7.56     15.99 o 
  11   2  10        8.33        6.34     27.55 o 
  12   2  10        2.54        9.45     17.86 o 
  13   2  10        6.71        1.53     17.63 o 
 -18   3  10       32.27        9.13     38.31 o 
 -17   3  10       22.24        8.59     30.21 o 
 -16   3  10      182.86      219.18     61.18 o 
 -15   3  10       65.83       64.86     44.62 o 
 -14   3  10       17.85      -17.13     26.04 o 
 -13   3  10      122.84       96.18     23.45 o 
 -12   3  10      250.60      232.84     28.19 o 
 -11   3  10      147.43      121.03     22.48 o 
 -10   3  10       68.20       51.97     19.13 o 
  -9   3  10        1.00       -6.79     16.48 o 
  -8   3  10       41.91       69.57     19.26 o 
  -7   3  10       18.00        7.12     18.68 o 
  -6   3  10        6.08       13.21     16.32 o 
  -5   3  10      123.50      136.16     21.34 o 
  -4   3  10        0.00       22.59     11.92 o 
  -3   3  10       83.82       85.11     14.77 o 
  -2   3  10       47.05       37.93     13.57 o 
  -1   3  10       12.51       17.63     14.36 o 
   0   3  10        8.20        5.11      7.97 o 
   1   3  10       73.05       55.49     13.15 o 
   2   3  10       29.31       26.24     12.43 o 
   3   3  10     1205.35     1230.87     40.41 o 
   4   3  10      259.81      327.24     23.41 o 
   5   3  10      851.29      814.52     32.10 o 
   6   3  10       47.47       73.59     15.40 o 
   7   3  10        0.90       14.59     23.37 o 
   8   3  10        0.01      -11.14     14.79 o 
   9   3  10        1.64       38.44     17.16 o 
  10   3  10        2.12       15.32     16.64 o 
  11   3  10       62.11       84.51     21.94 o 
  12   3  10      101.61      128.69     23.66 o 
  13   3  10        1.69       -4.81     23.14 o 
 -17   4  10       29.76      -41.12     44.37 o 
 -16   4  10        0.93      -43.19     28.79 o 
 -15   4  10       86.92       74.95     34.82 o 
 -14   4  10        2.66      -14.10     21.60 o 
 -13   4  10      131.83      115.10     25.66 o 
 -12   4  10       51.61       56.00     21.77 o 
 -11   4  10      173.95      199.68     26.97 o 
 -10   4  10      175.32      211.47     26.92 o 
  -9   4  10       95.78       96.34     21.48 o 
  -8   4  10      152.62      167.78     38.77 o 
  -7   4  10        0.28      -23.42     15.62 o 
  -6   4  10        0.58        7.28     17.42 o 
  -5   4  10       30.25       43.65     18.46 o 
  -4   4  10       13.39       -3.36     16.28 o 
  -3   4  10       25.18       36.31     13.96 o 
  -2   4  10      139.37      131.80     17.99 o 
  -1   4  10      113.39      122.60     17.78 o 
   0   4  10       23.77       29.42     14.53 o 
   1   4  10       26.87        7.88     13.49 o 
   2   4  10      346.43      347.58     24.99 o 
   3   4  10      137.09      107.24     22.35 o 
   4   4  10      536.06      532.81     31.77 o 
   5   4  10       29.73       25.45     19.15 o 
   6   4  10       10.48       18.86     14.77 o 
   7   4  10      216.16      192.35     21.62 o 
   8   4  10      389.09      382.82     28.00 o 
   9   4  10      121.66      142.12     27.17 o 
  10   4  10       14.19       43.99     20.37 o 
  11   4  10        8.22       12.56     18.03 o 
  12   4  10      114.28      126.22     25.59 o 
 -16   5  10      104.21       94.81     55.19 o 
 -15   5  10       83.03       26.38     24.92 o 
 -14   5  10        8.72      -12.10     21.94 o 
 -13   5  10       42.57       18.98     22.66 o 
 -12   5  10        3.67        2.45     20.86 o 
 -11   5  10       59.33       62.89     23.05 o 
 -10   5  10       56.86       70.00     29.70 o 
  -9   5  10       17.26       23.56     19.91 o 
  -8   5  10       16.33       -1.35     18.75 o 
  -7   5  10      258.23      261.65     29.20 o 
  -6   5  10       60.91       66.07     21.25 o 
  -5   5  10        2.60       -6.63     15.78 o 
  -4   5  10       37.97       22.20     18.42 o 
  -3   5  10       12.00        4.83     20.33 o 
  -2   5  10       29.92       34.68     15.26 o 
  -1   5  10       50.79       26.69     14.73 o 
   0   5  10        7.96       -9.11     13.42 o 
   1   5  10      159.61      225.18     22.48 o 
   2   5  10        0.04        0.35     15.27 o 
   3   5  10        0.40       -7.57     15.25 o 
   4   5  10       29.41       30.87     16.73 o 
   5   5  10        0.53        3.40     16.61 o 
   6   5  10       32.53       27.43     21.80 o 
   7   5  10       73.61       79.77     21.29 o 
   8   5  10        0.48        0.17     16.60 o 
   9   5  10        0.00       -2.85     20.34 o 
  10   5  10        1.45       -5.16     20.80 o 
  11   5  10      107.59      114.34     24.38 o 
 -14   6  10       83.47       67.39     27.32 o 
 -13   6  10        0.46      -19.51     21.78 o 
 -12   6  10       26.24        7.67     22.08 o 
 -11   6  10       61.81       24.19     22.85 o 
 -10   6  10       18.24      -13.03     30.43 o 
  -9   6  10        0.28      -11.48     19.22 o 
  -8   6  10       54.93       35.19     21.12 o 
  -7   6  10      185.45      198.42     28.76 o 
  -6   6  10       22.34       14.51     19.22 o 
  -5   6  10      416.96      367.77     41.12 o 
  -4   6  10        0.15       13.27     27.81 o 
  -3   6  10       35.09       47.28     20.20 o 
  -2   6  10       79.97       84.98     21.08 o 
  -1   6  10       38.56       30.92     16.59 o 
   0   6  10        0.01       13.89     15.74 o 
   1   6  10       74.91       67.63     17.73 o 
   2   6  10       44.53       31.49     21.00 o 
   3   6  10       88.17      111.68     22.40 o 
   4   6  10      334.44      279.89     29.31 o 
   5   6  10        0.04      -11.40     17.65 o 
   6   6  10        0.00        9.15     18.16 o 
   7   6  10       53.13       24.24     20.11 o 
   8   6  10       26.77       68.14     21.53 o 
   9   6  10       43.16       44.86     21.07 o 
 -12   7  10      127.45      121.22     41.98 o 
 -11   7  10      100.17       88.49     26.34 o 
 -10   7  10      157.94      153.02     30.24 o 
  -9   7  10        8.71      -10.15     27.47 o 
  -8   7  10       77.78       68.88     31.51 o 
  -7   7  10       87.30       37.50     28.94 o 
  -6   7  10      256.54      205.02     35.90 o 
  -5   7  10      421.41      404.25     37.24 o 
  -4   7  10      504.16      564.08     42.32 o 
  -3   7  10      134.20      112.43     24.86 o 
  -2   7  10        0.46       15.02     18.72 o 
  -1   7  10      210.88      234.80     48.61 o 
   0   7  10      125.06      166.06     25.91 o 
   1   7  10       37.68       36.27     19.30 o 
   2   7  10       15.08        5.32     16.73 o 
   3   7  10       25.59       17.10     20.71 o 
   4   7  10       36.73       54.99     21.31 o 
   5   7  10       18.80       14.27     20.84 o 
   6   7  10        1.81      -13.92     18.80 o 
   7   7  10        2.76       23.55     20.00 o 
  -8   8  10       82.88       65.91     25.88 o 
  -7   8  10        0.35       -5.62     19.93 o 
  -6   8  10       11.85        8.66     21.96 o 
  -5   8  10        6.33        7.80     21.07 o 
  -4   8  10        0.16       24.18     20.94 o 
  -3   8  10       39.53       28.79     21.76 o 
  -2   8  10      191.81      184.97     28.55 o 
  -1   8  10       38.41       76.67     24.36 o 
   0   8  10      171.39      150.35     31.75 o 
   1   8  10        7.95        5.22     31.85 o 
   2   8  10        1.61       -4.38     18.24 o 
   3   8  10        1.23       -5.19     16.35 o 
 -18   1  11       19.65      -39.78     32.34 o 
 -17   1  11        8.85      -37.80     30.89 o 
 -16   1  11       15.13       -2.21     32.91 o 
 -15   1  11       74.91       31.23     32.30 o 
 -14   1  11       11.10      -10.03     34.96 o 
 -13   1  11        0.11        1.13     25.38 o 
 -12   1  11      123.23      132.80     43.83 o 
 -11   1  11       42.77        2.53     24.14 o 
 -10   1  11      126.84      124.62     28.93 o 
  -9   1  11      939.15      952.80     42.33 o 
  -8   1  11      476.22      531.70     27.33 o 
  -7   1  11       37.16       40.28     14.04 o 
  -6   1  11      620.67      669.70     23.79 o 
  -5   1  11       17.10       11.62      9.51 o 
  -4   1  11       73.55       59.98     12.01 o 
  -3   1  11        4.78        1.17     13.23 o 
  -2   1  11       42.20       37.26     12.43 o 
  -1   1  11        2.42       -0.39      9.89 o 
   0   1  11       13.71       25.25     11.63 o 
   1   1  11       86.75       88.19     14.42 o 
   2   1  11      392.78      411.64     22.54 o 
   3   1  11       98.83      109.13     14.45 o 
   4   1  11      381.91      457.24     25.84 o 
   5   1  11      217.38      259.56     24.37 o 
   6   1  11      371.41      363.33     29.29 o 
   7   1  11        5.13       -3.53     16.68 o 
   8   1  11      373.20      344.08     34.45 o 
   9   1  11       44.27       54.38     18.21 o 
  10   1  11      204.05      205.24     29.75 o 
  11   1  11        7.72       16.81     17.23 o 
  12   1  11        5.43       12.11     21.67 o 
 -17   2  11        3.97      -47.53     57.44 o 
 -16   2  11       17.08        5.14     34.08 o 
 -15   2  11       14.29      -26.06     67.54 o 
 -14   2  11        0.69      -37.63     25.08 o 
 -13   2  11      150.32       99.74     31.47 o 
 -12   2  11       71.30       85.85     37.38 o 
 -11   2  11       18.61       14.05     37.13 o 
 -10   2  11        1.77        8.09     16.11 o 
  -9   2  11      137.22      175.95     22.49 o 
  -8   2  11       24.90       37.09     16.41 o 
  -7   2  11       59.67       86.50     18.75 o 
  -6   2  11      671.17      703.29     36.15 o 
  -5   2  11      171.80      218.76     18.92 o 
  -4   2  11      106.80      114.25     19.16 o 
  -3   2  11       33.54       27.50     12.68 o 
  -2   2  11       74.02       95.56     13.78 o 
  -1   2  11        9.51       16.73     11.54 o 
   0   2  11       41.60       47.11     12.69 o 
   1   2  11       59.27       63.65     13.65 o 
   2   2  11      293.80      350.98     24.42 o 
   3   2  11      276.89      285.01     21.83 o 
   4   2  11       13.18       17.25     12.77 o 
   5   2  11       24.76       29.83     15.42 o 
   6   2  11     1410.23     1356.96     44.82 o 
   7   2  11      697.44      769.05     46.61 o 
   8   2  11      271.90      238.31     25.83 o 
   9   2  11      186.06      206.82     27.39 o 
  10   2  11       56.44       34.15     18.70 o 
  11   2  11      111.37       93.96     21.63 o 
  12   2  11       10.91       61.04     20.90 o 
 -17   3  11        8.51       44.69     73.70 o 
 -16   3  11       37.67       69.94     31.81 o 
 -15   3  11        6.26      -27.17     41.51 o 
 -14   3  11       19.93       16.31     30.25 o 
 -13   3  11      260.50      317.89     43.17 o 
 -12   3  11       25.66       18.07     19.68 o 
 -11   3  11        3.30      -13.26     16.78 o 
 -10   3  11      497.83      441.89     58.08 o 
  -9   3  11       28.50       16.88     17.42 o 
  -8   3  11        0.01      -13.29     15.19 o 
  -7   3  11        0.40       10.37     16.52 o 
  -6   3  11        2.32        1.01     15.70 o 
  -5   3  11        2.73       41.72     17.54 o 
  -4   3  11        1.50       -6.96     16.39 o 
  -3   3  11      125.04      145.23     19.42 o 
  -2   3  11       33.49       37.27     14.51 o 
  -1   3  11      630.07      717.04     51.27 o 
   0   3  11       29.48       23.04     14.41 o 
   1   3  11       49.10       13.55     11.58 o 
   2   3  11       93.60       63.45     20.01 o 
   3   3  11       14.16       25.99     12.24 o 
   4   3  11       78.15       70.17     15.57 o 
   5   3  11        0.38        0.29     12.63 o 
   6   3  11       84.65       62.56     16.27 o 
   7   3  11       36.50       52.79     22.65 o 
   8   3  11       24.12       53.23     24.63 o 
   9   3  11      200.71      151.99     32.60 o 
  10   3  11      189.19      200.41     39.02 o 
  11   3  11       80.49       99.35     22.72 o 
 -16   4  11       13.86      -45.27     52.32 o 
 -15   4  11       58.92       77.36     35.56 o 
 -14   4  11       34.19       23.02     30.97 o 
 -13   4  11      308.28      257.15     32.14 o 
 -12   4  11       13.93       -4.13     23.88 o 
 -11   4  11       63.73       81.29     23.34 o 
 -10   4  11      584.06      581.11     38.93 o 
  -9   4  11      181.21      188.16     26.37 o 
  -8   4  11       88.28       54.52     20.34 o 
  -7   4  11       43.27       16.70     19.19 o 
  -6   4  11       16.36       37.02     18.47 o 
  -5   4  11       66.81      112.21     21.79 o 
  -4   4  11       17.31        6.05     16.81 o 
  -3   4  11       37.16       56.97     21.20 o 
  -2   4  11       36.08        3.90     13.26 o 
  -1   4  11        9.65       19.20     17.17 o 
   0   4  11       15.13       19.99     15.27 o 
   1   4  11       34.93       15.88     14.69 o 
   2   4  11      165.03      195.15     36.73 o 
   3   4  11       25.40       26.23     16.30 o 
   4   4  11      290.87      258.60     26.21 o 
   5   4  11       27.23       30.59     16.45 o 
   6   4  11       14.40       23.68     23.04 o 
   7   4  11      115.19       97.19     21.32 o 
   8   4  11       33.01       55.93     20.36 o 
   9   4  11       63.05       85.62     23.46 o 
  10   4  11        1.27       32.23     19.17 o 
 -15   5  11        4.30       -3.19     32.56 o 
 -14   5  11       17.92      -31.63     22.47 o 
 -13   5  11       12.57      -10.22     27.45 o 
 -12   5  11        3.88      -19.72     21.74 o 
 -11   5  11        3.60      -12.13     20.29 o 
 -10   5  11       46.61       32.03     21.10 o 
  -9   5  11       31.58       17.11     20.19 o 
  -8   5  11      478.54      461.56     36.55 o 
  -7   5  11      194.28      235.22     28.45 o 
  -6   5  11      472.30      545.92     38.33 o 
  -5   5  11      101.53       46.94     20.58 o 
  -4   5  11       37.30        7.58     18.02 o 
  -3   5  11        2.65       17.80     18.00 o 
  -2   5  11       45.11       33.32     23.31 o 
  -1   5  11       82.69       53.91     25.42 o 
   0   5  11       98.05       86.80     18.93 o 
   1   5  11      194.21      191.22     27.38 o 
   2   5  11       29.46       29.65     17.62 o 
   3   5  11       29.32       40.85     18.42 o 
   4   5  11      193.86      220.77     26.68 o 
   5   5  11      265.16      306.04     36.92 o 
   6   5  11       42.41       23.81     25.96 o 
   7   5  11       33.71       38.99     19.23 o 
   8   5  11        0.99       -2.94     17.38 o 
   9   5  11        6.57       -0.42     20.97 o 
 -13   6  11       15.29      -13.96     22.67 o 
 -12   6  11       31.36       19.39     24.06 o 
 -11   6  11      139.38       93.54     26.32 o 
 -10   6  11       25.35       43.79     25.55 o 
  -9   6  11       87.03       43.27     28.08 o 
  -8   6  11        9.76       16.42     20.31 o 
  -7   6  11       10.57      -27.85     19.70 o 
  -6   6  11      167.63      183.34     31.54 o 
  -5   6  11        2.17       20.19     20.05 o 
  -4   6  11       18.51      -23.95     26.09 o 
  -3   6  11      121.10      110.11     24.73 o 
  -2   6  11        0.37        5.40     19.19 o 
  -1   6  11      216.84      168.34     27.31 o 
   0   6  11       54.44       41.76     17.40 o 
   1   6  11        0.56       -7.22     16.67 o 
   2   6  11       81.81       66.41     23.77 o 
   3   6  11       34.21       44.76     20.05 o 
   4   6  11       49.59       14.34     19.33 o 
   5   6  11        7.26        9.77     18.85 o 
   6   6  11       10.15       24.97     19.87 o 
   7   6  11       69.93      114.60     25.36 o 
 -10   7  11       22.49        1.22     23.16 o 
  -9   7  11       30.51      -23.78     21.67 o 
  -8   7  11       35.82       33.92     25.10 o 
  -7   7  11       34.18       18.28     21.83 o 
  -6   7  11      388.85      406.18     46.78 o 
  -5   7  11      389.76      403.55     37.86 o 
  -4   7  11      180.48      176.95     29.13 o 
  -3   7  11      259.67      239.67     32.12 o 
  -2   7  11        7.42       16.27     21.04 o 
  -1   7  11      180.63      204.42     50.20 o 
   0   7  11        3.00       12.75     21.70 o 
   1   7  11       31.45       44.14     17.23 o 
   2   7  11       39.74       21.22     19.34 o 
   3   7  11       84.14       50.79     56.15 o 
   4   7  11       13.21        7.80     22.23 o 
   5   7  11       11.60        7.68     24.37 o 
  -5   8  11       33.34       39.85     23.11 o 
  -4   8  11      351.93      363.20     37.53 o 
  -3   8  11      426.69      475.64     53.14 o 
  -2   8  11       31.20       43.32     26.20 o 
  -1   8  11      153.14      129.72     31.57 o 
   0   8  11      199.42      259.63     63.59 o 
 -17   0  12      224.34      252.26     80.40 o 
 -16   0  12       35.21        2.95     56.58 o 
 -15   0  12      101.01       93.86     62.89 o 
 -14   0  12        2.19       16.93     55.38 o 
 -13   0  12       79.13       54.46     57.13 o 
 -12   0  12       17.29       39.95     51.71 o 
 -11   0  12      166.21      146.36     37.46 o 
 -10   0  12        6.48       12.54     58.56 o 
  -9   0  12     2728.94     2650.24    100.43 o 
  -8   0  12    10847.87    11206.96    286.27 o 
  -7   0  12     1335.29     1257.94     90.08 o 
  -6   0  12      823.84      774.66     40.19 o 
  -5   0  12      801.70      837.11     40.01 o 
  -4   0  12      237.68      190.81     23.78 o 
  -3   0  12        7.00      -10.73     16.96 o 
  -2   0  12      207.63      218.23     38.08 o 
  -1   0  12      138.35      161.63     26.60 o 
   0   0  12        1.04       45.33     26.70 o 
   1   0  12        0.83        2.84     18.39 o 
   2   0  12      520.88      517.02     56.20 o 
   3   0  12     1466.87     1434.14     64.36 o 
   4   0  12       89.08       89.42     24.70 o 
   5   0  12      430.70      646.02     78.27 o 
   6   0  12      178.89      169.66     31.27 o 
   7   0  12      831.32      792.70     59.21 o 
   8   0  12       25.75       44.05     38.52 o 
   9   0  12      562.06      611.79     82.88 o 
  10   0  12       53.61       64.82     29.21 o 
  11   0  12      167.39       98.90     61.62 o 
 -17   1  12       12.60       18.10     26.61 o 
 -16   1  12      297.55      369.84     47.79 o 
 -15   1  12      577.17      583.71     55.20 o 
 -14   1  12      295.07      242.40     39.74 o 
 -13   1  12       12.07       -1.31     27.66 o 
 -12   1  12       14.34       35.10     26.86 o 
 -11   1  12        0.05      -32.17     22.20 o 
 -10   1  12        1.27        0.86     35.70 o 
  -9   1  12        1.07       13.76     27.21 o 
  -8   1  12      219.79      204.24     31.22 o 
  -7   1  12       43.58       26.95     16.59 o 
  -6   1  12     1002.25      954.49     42.49 o 
  -5   1  12     1412.77     1377.73     36.88 o 
  -4   1  12       25.68       44.84     12.27 o 
  -3   1  12      130.01      139.94     15.35 o 
  -2   1  12       59.96       58.06     16.47 o 
  -1   1  12      200.72      263.42     19.15 o 
   0   1  12      819.99      871.45     29.23 o 
   1   1  12      131.99      110.78     15.52 o 
   2   1  12        9.17       22.67     11.94 o 
   3   1  12      124.40      115.19     16.67 o 
   4   1  12        4.48       -3.67     11.18 o 
   5   1  12       27.27       34.71     19.10 o 
   6   1  12      673.42      721.15     40.10 o 
   7   1  12        5.71        5.11     15.60 o 
   8   1  12       13.96       29.47     17.21 o 
   9   1  12        9.56       17.59     17.24 o 
  10   1  12       24.54       11.64     24.11 o 
  11   1  12       13.24        5.79     20.11 o 
 -17   2  12       59.15       34.39     34.15 o 
 -16   2  12       32.24       44.10     33.10 o 
 -15   2  12       18.78      -11.79     57.81 o 
 -14   2  12        3.88       31.07     47.12 o 
 -13   2  12       16.05       17.51     28.06 o 
 -12   2  12      133.53      121.97     40.65 o 
 -11   2  12       63.09       79.21     28.90 o 
 -10   2  12        0.48       -5.54     22.47 o 
  -9   2  12      155.01      164.20     23.68 o 
  -8   2  12       12.85       26.04     23.12 o 
  -7   2  12      496.81      507.61     33.34 o 
  -6   2  12      130.99       97.97     21.42 o 
  -5   2  12      340.35      398.33     45.79 o 
  -4   2  12        0.86        5.02     12.81 o 
  -3   2  12        0.92        8.96     12.33 o 
  -2   2  12      261.95      275.86     22.58 o 
  -1   2  12      733.77      728.82     33.41 o 
   0   2  12        0.63       29.99     12.35 o 
   1   2  12        7.20       -5.20     11.27 o 
   2   2  12      120.62      165.61     17.52 o 
   3   2  12       13.35       17.58     11.87 o 
   4   2  12       39.89       25.27     13.84 o 
   5   2  12      525.35      531.51     29.80 o 
   6   2  12      736.75      703.13     44.68 o 
   7   2  12        3.98        4.92     15.57 o 
   8   2  12      137.31      107.59     32.02 o 
   9   2  12       17.76       10.57     18.03 o 
  10   2  12       27.28       28.62     19.19 o 
  11   2  12       23.84       41.51     20.05 o 
 -16   3  12       47.21       -1.84     44.34 o 
 -15   3  12      214.30      127.19     49.48 o 
 -14   3  12       73.61       75.92     44.79 o 
 -13   3  12       21.75      -25.66     27.22 o 
 -12   3  12      180.47      171.21     36.40 o 
 -11   3  12       14.91       13.17     19.99 o 
 -10   3  12        7.50        2.73     19.12 o 
  -9   3  12       12.00       12.57     18.04 o 
  -8   3  12      113.91      105.02     28.29 o 
  -7   3  12      175.17      189.13     24.78 o 
  -6   3  12       10.78       33.51     22.92 o 
  -5   3  12      211.06      232.27     26.29 o 
  -4   3  12      170.96      150.65     22.56 o 
  -3   3  12      124.44      138.51     23.31 o 
  -2   3  12      398.11      368.05     30.86 o 
  -1   3  12      185.91      195.23     31.18 o 
   0   3  12      120.32      122.66     18.65 o 
   1   3  12       18.97       12.65     12.74 o 
   2   3  12      171.58      167.53     21.97 o 
   3   3  12        1.80        4.51     14.55 o 
   4   3  12       99.47       68.03     14.58 o 
   5   3  12        3.61       11.63     14.00 o 
   6   3  12      183.92      221.14     27.13 o 
   7   3  12      724.68      728.67     69.13 o 
   8   3  12      687.23      698.14     42.53 o 
   9   3  12      207.03      204.25     27.71 o 
  10   3  12      165.48      166.37     26.80 o 
 -15   4  12       81.86       92.37     37.88 o 
 -14   4  12        0.10      -41.69     29.11 o 
 -13   4  12       14.39       -0.99     32.33 o 
 -12   4  12       83.55       77.30     24.88 o 
 -11   4  12      104.34      102.96     24.84 o 
 -10   4  12       68.55       64.44     23.26 o 
  -9   4  12        6.47      -26.15     17.43 o 
  -8   4  12        0.18       13.09     17.63 o 
  -7   4  12       11.15       12.88     19.23 o 
  -6   4  12       17.87       31.00     18.51 o 
  -5   4  12      950.04      888.94     45.04 o 
  -4   4  12      445.66      434.85     34.83 o 
  -3   4  12       13.33       -3.74     15.01 o 
  -2   4  12       24.01       55.59     20.57 o 
  -1   4  12       33.75       53.64     16.54 o 
   0   4  12      158.41      163.13     39.09 o 
   1   4  12      128.24      125.49     21.44 o 
   2   4  12       42.49       25.45     17.21 o 
   3   4  12       45.74       44.96     18.40 o 
   4   4  12        3.81       -1.17     15.84 o 
   5   4  12      494.43      479.34     35.45 o 
   6   4  12      246.51      230.13     27.43 o 
   7   4  12       98.79       95.96     25.33 o 
   8   4  12       40.51       55.68     22.68 o 
   9   4  12       35.06       68.24     29.67 o 
 -13   5  12       26.64        7.59     24.25 o 
 -12   5  12       33.04       20.29     23.17 o 
 -11   5  12        4.84      -15.07     21.19 o 
 -10   5  12        0.96      -24.23     19.08 o 
  -9   5  12      140.53      160.65     28.02 o 
  -8   5  12       34.03       26.08     20.52 o 
  -7   5  12       55.51       51.69     21.17 o 
  -6   5  12       49.51       35.35     21.71 o 
  -5   5  12      145.89      148.07     26.52 o 
  -4   5  12      354.14      315.22     32.08 o 
  -3   5  12      162.03      213.87     28.52 o 
  -2   5  12      193.33      204.76     43.98 o 
  -1   5  12       17.82       -3.61     23.72 o 
   0   5  12       65.63       58.71     19.13 o 
   1   5  12       27.05       -3.53     20.98 o 
   2   5  12       62.59       95.78     21.47 o 
   3   5  12      975.78     1004.11     48.87 o 
   4   5  12      586.87      614.52     40.22 o 
   5   5  12        1.27       -4.81     16.91 o 
   6   5  12        1.04       -8.24     17.65 o 
   7   5  12        0.85       -4.91     20.81 o 
 -11   6  12      107.89       72.75     27.17 o 
 -10   6  12       70.77       66.37     26.05 o 
  -9   6  12       35.21       99.43     26.39 o 
  -8   6  12       89.84       48.07     23.79 o 
  -7   6  12       41.14       30.76     22.14 o 
  -6   6  12        9.67       -2.97     26.60 o 
  -5   6  12       54.71       39.51     23.41 o 
  -4   6  12      109.62      145.07     26.81 o 
  -3   6  12        2.97        5.30     17.61 o 
  -2   6  12       11.18       16.86     21.78 o 
  -1   6  12        1.57        3.06     15.87 o 
   0   6  12        2.80       19.47     21.61 o 
   1   6  12       37.75       45.03     19.98 o 
   2   6  12       69.15       86.20     25.50 o 
   3   6  12       50.71        8.72     19.48 o 
   4   6  12       25.90       25.84     20.60 o 
   5   6  12       20.82        8.70     19.56 o 
  -8   7  12      173.02      218.45     33.77 o 
  -7   7  12       67.18       26.46     25.30 o 
  -6   7  12      174.28      137.02     28.59 o 
  -5   7  12      153.31       78.50     22.32 o 
  -4   7  12       15.67       14.89     21.99 o 
  -3   7  12        4.61       -0.67     22.80 o 
  -2   7  12       95.64       74.10     25.91 o 
  -1   7  12       12.89       43.95     28.21 o 
   0   7  12        0.67        6.39     19.60 o 
   1   7  12       30.30       34.84     25.88 o 
   2   7  12        3.87       12.79     24.65 o 
 -16   1  13      173.44      227.37     66.08 o 
 -15   1  13       97.19      177.53     51.00 o 
 -14   1  13        1.01       15.72     39.07 o 
 -13   1  13       10.03      -18.93     32.71 o 
 -12   1  13       19.34       72.40     29.88 o 
 -11   1  13       49.53       54.67     35.57 o 
 -10   1  13       16.97       17.03     24.49 o 
  -9   1  13      184.45      242.27     35.36 o 
  -8   1  13      127.61      188.51     47.69 o 
  -7   1  13     1164.35     1128.60     49.28 o 
  -6   1  13      242.55      272.53     29.04 o 
  -5   1  13       14.01       31.11     15.66 o 
  -4   1  13      157.72      167.03     18.35 o 
  -3   1  13      195.81      207.62     19.84 o 
  -2   1  13      263.09      301.81     25.59 o 
  -1   1  13       58.91       61.37     15.53 o 
   0   1  13      108.66      129.79     18.61 o 
   1   1  13       53.34       71.47     14.57 o 
   2   1  13       40.29       14.12     13.35 o 
   3   1  13      148.64      161.90     22.66 o 
   4   1  13        1.35        5.28     16.69 o 
   5   1  13       98.95      106.54     19.64 o 
   6   1  13       37.15       52.29     20.93 o 
   7   1  13      408.04      395.66     36.13 o 
   8   1  13      283.30      317.10     33.33 o 
   9   1  13      234.83      256.05     29.07 o 
 -15   2  13       18.21       28.47     31.23 o 
 -14   2  13       37.77       31.73     58.72 o 
 -13   2  13        9.95       23.25     26.55 o 
 -12   2  13      102.95      114.01     84.75 o 
 -11   2  13      137.06      137.95     41.27 o 
 -10   2  13       16.09       -2.88     24.23 o 
  -9   2  13       33.53       56.38     27.92 o 
  -8   2  13       35.09       24.26     18.21 o 
  -7   2  13      201.50      171.00     24.08 o 
  -6   2  13      270.43      276.64     35.52 o 
  -5   2  13      294.43      286.58     31.29 o 
  -4   2  13       86.87      100.60     20.86 o 
  -3   2  13       98.27      131.42     18.46 o 
  -2   2  13       77.33       59.60     16.25 o 
  -1   2  13        9.17       11.86     15.32 o 
   0   2  13       15.21       12.47     14.42 o 
   1   2  13       16.21       18.15     14.13 o 
   2   2  13       87.76      116.95     22.32 o 
   3   2  13      117.73      118.62     29.55 o 
   4   2  13       32.37       24.36     15.35 o 
   5   2  13       20.73       21.79     16.86 o 
   6   2  13        0.57       21.02     16.75 o 
   7   2  13      101.73      119.18     22.01 o 
   8   2  13       14.22       10.07     17.79 o 
   9   2  13        8.62       15.01     16.75 o 
 -15   3  13       23.49      -10.85     29.46 o 
 -14   3  13      114.77       99.16     47.30 o 
 -13   3  13      253.73      243.46     62.79 o 
 -12   3  13        6.04      -23.61     28.30 o 
 -11   3  13       16.13       -8.20     26.56 o 
 -10   3  13        4.70       -8.36     18.68 o 
  -9   3  13       79.46       66.00     32.25 o 
  -8   3  13        8.30       -4.46     17.90 o 
  -7   3  13       22.88      -26.58     24.42 o 
  -6   3  13      388.29      392.23     32.97 o 
  -5   3  13       48.37       50.15     19.94 o 
  -4   3  13        3.51      -18.08     15.92 o 
  -3   3  13      226.27      195.98     25.69 o 
  -2   3  13        6.41       -2.97     13.81 o 
  -1   3  13        5.88       -4.99     24.43 o 
   0   3  13        0.49      -12.86     13.79 o 
   1   3  13      109.03      148.97     22.14 o 
   2   3  13        0.74      -17.17     11.45 o 
   3   3  13      103.36      141.64     21.82 o 
   4   3  13       86.38       89.14     20.75 o 
   5   3  13       45.53       44.14     19.42 o 
   6   3  13      148.76       91.79     24.82 o 
   7   3  13      132.99      102.40     25.62 o 
   8   3  13       76.94       74.92     25.57 o 
 -13   4  13       50.64        6.77     31.88 o 
 -12   4  13      267.57      261.32     43.38 o 
 -11   4  13        5.87      -23.58     19.99 o 
 -10   4  13        0.68       -0.76     20.16 o 
  -9   4  13        5.10      -14.19     19.94 o 
  -8   4  13      103.38      113.73     25.46 o 
  -7   4  13        2.68       14.38     19.68 o 
  -6   4  13        0.41      -22.37     18.07 o 
  -5   4  13        0.01      -16.69     28.15 o 
  -4   4  13      658.76      674.33     42.14 o 
  -3   4  13      444.56      309.15     31.75 o 
  -2   4  13       66.67       56.55     21.19 o 
  -1   4  13       21.70       35.61     20.07 o 
   0   4  13        1.28       37.84     18.18 o 
   1   4  13      139.60       96.03     25.00 o 
   2   4  13      301.71      281.72     28.99 o 
   3   4  13       35.75       44.72     21.01 o 
   4   4  13      162.97      133.03     23.27 o 
   5   4  13      434.97      424.14     35.01 o 
   6   4  13       47.42       28.95     22.11 o 
   7   4  13       48.48       39.09     22.44 o 
 -12   5  13       58.58       66.38     26.24 o 
 -11   5  13       48.73       10.44     22.40 o 
 -10   5  13        8.90      -14.51     20.44 o 
  -9   5  13        4.18       -5.96     20.45 o 
  -8   5  13       13.08      -11.75     19.74 o 
  -7   5  13       97.24       61.78     24.23 o 
  -6   5  13        0.87       30.42     21.14 o 
  -5   5  13      125.60      123.06     26.15 o 
  -4   5  13       20.16       33.37     21.40 o 
  -3   5  13        3.23        8.37     19.29 o 
  -2   5  13        0.16       10.17     19.46 o 
  -1   5  13        1.62        1.16     14.68 o 
   0   5  13       15.84       11.51     20.91 o 
   1   5  13        8.71      -12.11     17.91 o 
   2   5  13      153.67      203.32     35.91 o 
   3   5  13      412.58      455.26     36.58 o 
   4   5  13      154.97      160.24     26.05 o 
   5   5  13       51.25       39.73     21.17 o 
  -9   6  13      161.31      199.20     31.69 o 
  -8   6  13       66.93       70.40     24.72 o 
  -7   6  13      298.66      307.61     35.02 o 
  -6   6  13       41.52        4.74     23.07 o 
  -5   6  13        3.07      -29.57     19.72 o 
  -4   6  13      118.10      149.57     28.49 o 
  -3   6  13       12.43        4.57     19.80 o 
  -2   6  13        4.31      -27.34     19.86 o 
  -1   6  13       14.06       12.05     22.41 o 
   0   6  13        0.14        6.63     23.05 o 
   1   6  13       71.51       89.42     27.62 o 
   2   6  13       86.60      103.58     49.42 o 
   3   6  13        1.71      -29.61     19.74 o 
 -15   0  14      111.96       73.03     67.37 o 
 -14   0  14       98.87       53.09     61.66 o 
 -13   0  14      274.29      278.22     80.60 o 
 -12   0  14      119.48       88.03     62.63 o 
 -11   0  14       73.87       98.49     62.20 o 
 -10   0  14        3.83      -27.26     42.63 o 
  -9   0  14       16.90       41.40     53.02 o 
  -8   0  14       98.43       49.85     50.44 o 
  -7   0  14       32.70       84.95     55.62 o 
  -6   0  14      110.95      138.87     57.48 o 
  -5   0  14      133.68      139.80     28.35 o 
  -4   0  14       35.87       57.59     19.51 o 
  -3   0  14       12.37        3.56     16.88 o 
  -2   0  14      106.40      159.49     24.53 o 
  -1   0  14      435.47      501.93     37.52 o 
   0   0  14      106.55      152.25     30.73 o 
   1   0  14       62.52       44.70     37.94 o 
   2   0  14       30.63       30.75     23.16 o 
   3   0  14       42.29       62.06     24.67 o 
   4   0  14       19.07       14.17     21.31 o 
   5   0  14        9.62       24.78     25.65 o 
   6   0  14      504.11      496.63     77.14 o 
   7   0  14       98.28      227.86     57.10 o 
   8   0  14     1155.98     1321.91    112.03 o 
 -14   1  14       12.61       38.98     40.96 o 
 -13   1  14        1.08        0.96     35.69 o 
 -12   1  14       92.73      157.47     46.98 o 
 -11   1  14      247.15      251.79     54.96 o 
 -10   1  14      251.32      189.69     45.84 o 
  -9   1  14      313.42      254.45     36.01 o 
  -8   1  14       22.89       35.09     27.03 o 
  -7   1  14      132.96      200.78     38.61 o 
  -6   1  14      134.54      205.75     26.69 o 
  -5   1  14       42.44       36.85     17.85 o 
  -4   1  14      206.26      224.81     25.26 o 
  -3   1  14       77.59       71.05     15.81 o 
  -2   1  14       72.14       61.11     15.91 o 
  -1   1  14       13.13       20.78     15.56 o 
   0   1  14       15.62       37.92     15.83 o 
   1   1  14        8.56        3.40     14.00 o 
   2   1  14       12.31       17.96     16.86 o 
   3   1  14       21.17       39.86     20.84 o 
   4   1  14       15.51       38.97     21.61 o 
   5   1  14        8.56        3.86     12.48 o 
   6   1  14        1.22        6.51     16.36 o 
   7   1  14       12.02       25.27     18.08 o 
   8   1  14       97.96      102.47     22.84 o 
 -14   2  14       12.99       22.65     31.88 o 
 -13   2  14        0.39       11.69     29.90 o 
 -12   2  14       83.51       16.64     70.67 o 
 -11   2  14       17.91       -1.70     34.89 o 
 -10   2  14       31.15      -41.65     27.77 o 
  -9   2  14        0.92      -18.92     24.05 o 
  -8   2  14      621.50      674.31     53.10 o 
  -7   2  14      209.81      275.57     29.06 o 
  -6   2  14      191.31      177.78     35.89 o 
  -5   2  14       65.37       27.83     23.08 o 
  -4   2  14       33.79       39.93     18.89 o 
  -3   2  14       44.44       34.03     18.61 o 
  -2   2  14      115.19      117.53     18.84 o 
  -1   2  14       46.58       42.94     18.72 o 
   0   2  14      128.31      162.63     21.16 o 
   1   2  14       53.63       40.59     18.13 o 
   2   2  14       22.12        5.95     19.14 o 
   3   2  14      225.47      215.56     26.03 o 
   4   2  14       29.30       32.98     24.55 o 
   5   2  14        1.64        1.22     18.45 o 
   6   2  14       78.65       65.57     39.98 o 
   7   2  14       11.97       44.56     18.98 o 
 -13   3  14       82.90      111.96     48.06 o 
 -12   3  14        5.05      -18.11     30.01 o 
 -11   3  14      151.93      154.66     37.33 o 
 -10   3  14        0.21        0.39     26.91 o 
  -9   3  14       64.44       48.36     30.37 o 
  -8   3  14        4.22      -29.67     20.07 o 
  -7   3  14        1.33       16.34     20.18 o 
  -6   3  14      179.30      153.85     25.68 o 
  -5   3  14      106.24       61.95     28.46 o 
  -4   3  14      691.66      723.60     44.11 o 
  -3   3  14       47.94       45.58     21.35 o 
  -2   3  14      111.33      136.89     24.57 o 
  -1   3  14       15.96       19.02     15.65 o 
   0   3  14        6.77      -24.37     16.94 o 
   1   3  14        1.47       -0.86     16.07 o 
   2   3  14       30.31        1.82     15.88 o 
   3   3  14       14.39        6.11     16.30 o 
   4   3  14       13.32       18.17     32.83 o 
   5   3  14       10.29        7.17     20.30 o 
   6   3  14        2.95       21.93     22.09 o 
 -12   4  14        1.97      -20.14     30.23 o 
 -11   4  14      131.03      138.39     38.78 o 
 -10   4  14       16.45        8.23     21.93 o 
  -9   4  14        4.59      -18.56     20.10 o 
  -8   4  14       22.80       34.09     22.82 o 
  -7   4  14      132.80       98.89     24.50 o 
  -6   4  14       81.28       79.68     23.74 o 
  -5   4  14      335.24      381.08     35.06 o 
  -4   4  14       53.73        8.24     16.34 o 
  -3   4  14      107.58       84.57     24.17 o 
  -2   4  14        5.46        0.24     19.35 o 
  -1   4  14       63.89       63.98     23.50 o 
   0   4  14       42.67       45.47     31.38 o 
   1   4  14      103.51       58.36     38.10 o 
   2   4  14       12.05       12.30     17.52 o 
   3   4  14        7.99        1.65     16.02 o 
   4   4  14      104.25       75.96     40.03 o 
   5   4  14      184.58      216.55     35.56 o 
  -9   5  14       38.90        1.78     23.21 o 
  -8   5  14       31.65      -16.34     21.42 o 
  -7   5  14       17.15      -13.37     32.56 o 
  -6   5  14       14.73      -14.19     27.72 o 
  -5   5  14       56.42       71.89     24.44 o 
  -4   5  14        0.13      -15.09     19.11 o 
  -3   5  14        9.65        1.46     20.58 o 
  -2   5  14        4.20       20.60     23.11 o 
  -1   5  14        6.99       12.31     29.23 o 
   0   5  14       14.37       23.62     21.12 o 
   1   5  14       17.14       30.25     24.13 o 
   2   5  14        9.20        3.87     20.50 o 
   3   5  14       16.51       10.40     20.07 o 
  -4   6  14        1.60        2.03     23.25 o 
  -3   6  14        0.01      -36.75     24.50 o 
 -13   1  15       11.34        8.52     39.85 o 
 -12   1  15        3.29       32.00     40.59 o 
 -11   1  15        5.70       26.68     40.10 o 
 -10   1  15       44.42       69.15     42.46 o 
  -9   1  15        0.14       58.61     38.43 o 
  -8   1  15        6.71       54.56     47.24 o 
  -7   1  15      233.28      319.93     52.14 o 
  -6   1  15        0.36       30.26     30.85 o 
  -5   1  15       13.83       28.87     20.20 o 
  -4   1  15        8.43       22.96     20.71 o 
  -3   1  15       14.62       26.08     20.15 o 
  -2   1  15       18.24       46.39     27.04 o 
  -1   1  15      252.18      266.78     26.83 o 
   0   1  15       55.00       67.63     23.15 o 
   1   1  15        7.07      -13.06     23.32 o 
   2   1  15       13.70       26.36     25.74 o 
   3   1  15       31.57       31.88     30.03 o 
   4   1  15       15.12       20.35     19.61 o 
   5   1  15        2.63        3.09     16.77 o 
 -12   2  15       64.74       80.49     43.20 o 
 -11   2  15        4.74       15.28     33.42 o 
 -10   2  15       64.81       43.66     37.02 o 
  -9   2  15       12.72      -40.05     26.70 o 
  -8   2  15        2.03      -15.30     25.08 o 
  -7   2  15       60.34       26.86     28.10 o 
  -6   2  15      111.86       92.94     37.65 o 
  -5   2  15       13.79      -22.63     30.37 o 
  -4   2  15        4.62        2.27     18.21 o 
  -3   2  15       72.94       64.45     21.15 o 
  -2   2  15        2.68        7.68     18.53 o 
  -1   2  15       11.63       32.55     16.69 o 
   0   2  15        8.80      -16.18     17.52 o 
   1   2  15        3.65        6.88     17.19 o 
   2   2  15      175.65       85.71     20.94 o 
   3   2  15      223.90      396.46     44.83 o 
   4   2  15      135.08       71.55     21.77 o 
   5   2  15      329.68      364.77     53.59 o 
 -11   3  15       79.19       67.72     32.63 o 
 -10   3  15       39.61       15.85     30.83 o 
  -9   3  15        7.70      -33.08     27.53 o 
  -8   3  15       12.88       12.89     36.57 o 
  -7   3  15       62.92       82.20     24.09 o 
  -6   3  15      245.53      262.00     38.66 o 
  -5   3  15        5.02       -8.16     28.39 o 
  -4   3  15       16.93       21.10     21.38 o 
  -3   3  15       74.15       28.50     36.09 o 
  -2   3  15       81.66       70.84     23.00 o 
  -1   3  15       70.29       67.17     23.47 o 
   0   3  15       13.56        8.23     26.06 o 
   1   3  15       20.68       39.89     19.21 o 
   2   3  15        4.53       -2.81     18.80 o 
   3   3  15      106.81       68.89     34.52 o 
  -9   4  15        1.81      -24.46     44.40 o 
  -8   4  15        6.34        0.41     20.94 o 
  -7   4  15      157.19      130.91     27.94 o 
  -6   4  15       58.10       39.52     23.89 o 
  -5   4  15      300.22      332.82     38.21 o 
  -4   4  15        2.40      -26.80     27.26 o 
  -3   4  15      228.35      223.45     54.29 o 
  -2   4  15        4.14        4.96     21.53 o 
  -1   4  15       26.73       25.66     39.18 o 
   0   4  15       14.94       31.18     22.78 o 
   1   4  15        6.03       14.13     35.79 o 
 -10   0  16     1273.04     1293.19    144.15 o 
  -9   0  16     1025.16      959.97    122.06 o 
  -8   0  16       84.11      119.15     63.00 o 
  -7   0  16       36.81       -1.07     50.28 o 
  -6   0  16      319.43      431.14     83.62 o 
  -5   0  16        4.82       -2.34     46.04 o 
  -4   0  16        5.88       80.62     51.27 o 
  -3   0  16       44.04       41.04     46.64 o 
  -2   0  16        5.78       19.72     77.46 o 
  -1   0  16      231.49      210.92     60.15 o 
   0   0  16     1106.94     1010.82     78.00 o 
   1   0  16      200.28      204.89     45.69 o 
   2   0  16        2.07       47.91     36.30 o 
 -10   1  16       56.50       92.90     44.66 o 
  -9   1  16      472.81      515.24     67.50 o 
  -8   1  16      443.33      435.56     61.64 o 
  -7   1  16      341.45      268.58     51.40 o 
  -6   1  16       58.93      163.42     57.48 o 
  -5   1  16      140.76      269.85     47.96 o 
  -4   1  16       26.42       55.24     22.81 o 
  -3   1  16       48.97       34.49     26.85 o 
  -2   1  16       11.81       56.11     23.46 o 
  -1   1  16       25.81      110.27     71.71 o 
   0   1  16       67.59       95.19     39.58 o 
   1   1  16        9.88       16.99     26.71 o 
   2   1  16       10.19      -11.06     22.91 o 
  -9   2  16       23.95       22.21     66.24 o 
  -8   2  16        0.01      -57.37     53.98 o 
  -7   2  16        0.32      -26.22     17.48 o 
  -6   2  16        6.95      -27.61     25.36 o 
  -5   2  16        2.83       20.05     21.26 o 
  -4   2  16       22.61        0.79     25.55 o 
  -3   2  16       56.52       24.65     21.51 o 
  -2   2  16      237.33      275.40     31.27 o 
  -1   2  16       36.72       45.40     23.99 o 
   0   2  16       14.18      -16.43     26.41 o 
   1   2  16       26.54       17.80     19.30 o 
  -7   3  16        0.76       -2.27     30.35 o 
  -6   3  16      356.25      367.47     52.37 o 
  -5   3  16      539.08      570.52     42.91 o 
  -4   3  16        2.72      -16.97     20.95 o 
  -3   3  16        0.02        2.40     22.16 o 
  -2   3  16       33.63       39.68     26.76 o 
  -1   3  16       29.26       61.35     25.00 o 
                                                 
